# Supplementary material for: PVAmpliconFinder: a workflow for the identification of human papillomaviruses from high-throughput amplicon sequencing
Source: BMC Bioinformatics. 2020 Jun 8;21:233. doi: 10.1186/s12859-020-03573-8 (PMC7282039; doi:10.1186/s12859-020-03573-8)
Supplement: Supplementary file 1 — Additional file 1: Supplementary Table S1. Info file. Supplementary Table S2. Taxonomic classification of the reads identified in the overall NGS experiment by MegaBlast alignment. Supplementary Table S3. Taxonomic classification of the reads identified in the overall NGS experiment by BlastN alignment. Supplementary Table S4. Taxonomic classification of the reads identified in the overall NGS experiment by RaxML-EPA. Supplementary Table S5. NGS metrics, summary classification of putative known and putative new virus based on the three methodologies. Supplementary Table S6. Putative known Papillomaviridae-related sequences detected in the NGS experiment. Supplementary Table S7. Performances using non-indexed NCBI database [file 12859_2020_3573_MOESM1_ESM.xlsx]

## Sheet: Supp Table S1
Supplementary Table S1 : Infofile
ID	Primer set	Tissue
pool1-skin-pathogen_S1_L001	Beta3_1	skin
pool2-skin-pathogen_S2_L001	Beta3_2	skin
pool3-skin-pathogen_S3_L001	FAP	skin
pool4-skin-pathogen_S4_L001	FAPM1	skin
pool5-skin-pathogen_S5_L001	CUT	skin
pool6-oral-pathogen_S6_L001	FAPM1	oral
pool7-oral-pathogen_S7_L001	FAPM2	oral
pool8-oral-pathogen_S8_L001	CUT	oral

## Sheet: Supp Table S2
Supplementary Table S2 : Taxonomic classification of the reads identified in the overall NGS experiment by MegaBlast alignment
TISSUE	Family	Genus	Species	Related	oral	skin	Pool
ALL	Papillomaviridae	Alphapapillomavirus	Alphapapillomavirus 2	Human papillomavirus type 125 complete genome, strain SIBX9	-	4	pool5-skin-pathogen_S5_L001
				Human papillomavirus type 28, complete genome	110	9551	pool6-oral-pathogen_S6_L001,pool8-oral-pathogen_S8_L001,pool5-skin-pathogen_S5_L001
			Alphapapillomavirus 4	Human papillomavirus type 2 isolate CN-SC1, complete genome	70	-	pool8-oral-pathogen_S8_L001
			Alphapapillomavirus 9	Human papillomavirus type 16 isolate NCI_188240, partial genome	46	-	pool6-oral-pathogen_S6_L001,pool7-oral-pathogen_S7_L001
		Betapapillomavirus	Betapapillomavirus 1	Betapapillomavirus 1 isolate Beta01_HIVGc36, complete genome	2822	-	pool7-oral-pathogen_S7_L001
				Human papillomavirus type 105, complete genome	2	-	pool7-oral-pathogen_S7_L001
				Human papillomavirus type 118 clone K2, complete genome	-	2	pool4-skin-pathogen_S4_L001
				Human papillomavirus type 12 genomic DNA	31	5947	pool6-oral-pathogen_S6_L001,pool5-skin-pathogen_S5_L001
				Human papillomavirus type 14D genomic DNA	-	291	pool5-skin-pathogen_S5_L001
				Human papillomavirus type 19 genomic DNA	-	990	pool3-skin-pathogen_S3_L001,pool4-skin-pathogen_S4_L001
				Human papillomavirus type 195 isolate ACS380, complete genome	-	36	pool5-skin-pathogen_S5_L001
				Human papillomavirus type 21, complete genome	-	4	pool4-skin-pathogen_S4_L001,pool5-skin-pathogen_S5_L001
				Human papillomavirus type 24, complete genome	-	2	pool3-skin-pathogen_S3_L001
				Human papillomavirus type 5 variant NA1 L1 capsid protein gene, partial cds	-	208	pool3-skin-pathogen_S3_L001
			Betapapillomavirus 2	Betapapillomavirus 2 isolate Beta02_m292c14, complete genome	2	780	pool6-oral-pathogen_S6_L001,pool3-skin-pathogen_S3_L001,pool4-skin-pathogen_S4_L001,pool5-skin-pathogen_S5_L001
				Human papillomavirus FA75/KI88-03, complete genome	-	3	pool5-skin-pathogen_S5_L001
				Human papillomavirus type 107, complete genome	-	317	pool4-skin-pathogen_S4_L001
				Human papillomavirus type 120 isolate SIBX3-23 major capture protein L1 (L1) gene, complete cds	2	-	pool8-oral-pathogen_S8_L001
				Human papillomavirus type 122, complete genome	4	-	pool7-oral-pathogen_S7_L001
				Human papillomavirus type 151, complete genome, isolate SIBX2	-	2	pool3-skin-pathogen_S3_L001
				Human papillomavirus type 17 genomic DNA	-	20	pool5-skin-pathogen_S5_L001
				Human papillomavirus type 22, complete genome	15	6271	pool6-oral-pathogen_S6_L001,pool5-skin-pathogen_S5_L001
				Human papillomavirus type 23 strain HPV-23/Lancaster/2015, complete genome	-	2	pool3-skin-pathogen_S3_L001
				Human papillomavirus type 23, complete genome	-	1546	pool3-skin-pathogen_S3_L001
			Betapapillomavirus 3	Human papillomavirus type 115 isolate GC02, complete genome	-	1378	pool1-skin-pathogen_S1_L001,pool2-skin-pathogen_S2_L001
				Human papillomavirus type 76 E6, E7, E1, E2, E4, L2, and L1 genes	9	226726	pool6-oral-pathogen_S6_L001,pool7-oral-pathogen_S7_L001,pool1-skin-pathogen_S1_L001,pool2-skin-pathogen_S2_L001,pool3-skin-pathogen_S3_L001
			Betapapillomavirus 4	Betapapillomavirus 4 isolate Beta04_m292c100, complete genome	-	2	pool4-skin-pathogen_S4_L001
			Betapapillomavirus 5	Human papillomavirus type 96, complete genome	-	35	pool3-skin-pathogen_S3_L001
		Gammapapillomavirus	Gammapapillomavirus 1	Human papillomavirus type 4 complete genome	-	17	pool5-skin-pathogen_S5_L001
			Gammapapillomavirus 10	Human papillomavirus type 130, complete genome	-	134	pool5-skin-pathogen_S5_L001
				Human papillomavirus type 133, complete genome	-	684	pool5-skin-pathogen_S5_L001
				Human papillomavirus type 142 isolate GH1302, complete genome	7	5546	pool6-oral-pathogen_S6_L001,pool5-skin-pathogen_S5_L001
			Gammapapillomavirus 12	Gammapapillomavirus 12 isolate Gamma12_EV07c367, complete genome	-	2	pool3-skin-pathogen_S3_L001
				Gammapapillomavirus 12 isolate iGamma12_w22c27 L2 (L2) and L1 (L1) genes, complete cds	-	21	pool5-skin-pathogen_S5_L001
				Human papillomavirus type 132, complete genome	-	476	pool4-skin-pathogen_S4_L001
			Gammapapillomavirus 13	Gammapapillomavirus 13 isolate Gamma13_HIVGc158, complete genome	-	3	pool5-skin-pathogen_S5_L001
				Papillomavirus JL74, complete genome	2960	-	pool7-oral-pathogen_S7_L001
			Gammapapillomavirus 14	Gammapapillomavirus 14 isolate Gamma14_EV07c382, complete genome	-	9	pool5-skin-pathogen_S5_L001
			Gammapapillomavirus 15	Human papillomavirus type 135 isolate NJ3500, complete genome	-	2	pool3-skin-pathogen_S3_L001
			Gammapapillomavirus 16	Human papillomavirus type 137 isolate NJ2801H, complete genome	-	277	pool5-skin-pathogen_S5_L001
			Gammapapillomavirus 17	Human papillomavirus type 144 isolate CL3740, complete genome	-	241	pool4-skin-pathogen_S4_L001
			Gammapapillomavirus 19	Gammapapillomavirus 19 isolate Gamma19_w18c11d, complete genome	-	120	pool4-skin-pathogen_S4_L001
			Gammapapillomavirus 22	Gammapapillomavirus 22 isolate Gamma22_w20c08a, complete genome	2	626	pool6-oral-pathogen_S6_L001,pool5-skin-pathogen_S5_L001
			Gammapapillomavirus 24	Gammapapillomavirus 24 isolate Gamma24_m090c66, complete genome	-	2	pool4-skin-pathogen_S4_L001
				Gammapapillomavirus 24 isolate iGamma24_m815c11 L1 (L1) gene, complete cds	-	5	pool4-skin-pathogen_S4_L001
			Gammapapillomavirus 26	Human papillomavirus type 187 isolate ACS447, complete genome	-	217	pool3-skin-pathogen_S3_L001
			Gammapapillomavirus 3	Human papillomavirus type 50, complete genome	32	8884	pool6-oral-pathogen_S6_L001,pool5-skin-pathogen_S5_L001
			Gammapapillomavirus 7	Human papillomavirus type 123, complete genome	-	325	pool4-skin-pathogen_S4_L001
				Human papillomavirus type 134, complete genome	-	3598	pool3-skin-pathogen_S3_L001,pool4-skin-pathogen_S4_L001
				Human papillomavirus type 193 isolate ACS260, complete genome	2	60212	pool7-oral-pathogen_S7_L001,pool3-skin-pathogen_S3_L001
			Gammapapillomavirus 8	Human papillomavirus type 147 isolate GH659, complete genome	39205	-	pool7-oral-pathogen_S7_L001
			Gammapapillomavirus sp.	Gammapapillomavirus sp. isolate Gamma_w27c52c, complete genome	11	3631	pool6-oral-pathogen_S6_L001,pool5-skin-pathogen_S5_L001
				Gammapapillomavirus sp. isolate iGammaDysk6_w20c207a L1 (L1) and E6 (E6) genes, partial cds	-	24	pool3-skin-pathogen_S3_L001,pool4-skin-pathogen_S4_L001
			Human papillomavirus type 190	Human papillomavirus type 190 isolate ACS133, complete genome	-	14489	pool3-skin-pathogen_S3_L001
		Lambdapapillomavirus	Lambdapapillomavirus 1	Feline papillomavirus L1 protein gene, partial cds	-	161	pool1-skin-pathogen_S1_L001,pool2-skin-pathogen_S2_L001
		Unclassified	Human papillomavirus type 222	Human papillomavirus type 222 isolate CT17, complete genome	-	3	pool4-skin-pathogen_S4_L001
			Unclassified	Human Papillomavirus vs42-1 DNA, part of L1 ORF	-	6	pool4-skin-pathogen_S4_L001
				Human papillomavirus L2 protein (L2) gene sequence	4	-	pool7-oral-pathogen_S7_L001
				Human papillomavirus isolate AD36-5 major capsid protein L1 (L1) gene, partial cds	4	3396	pool6-oral-pathogen_S6_L001,pool8-oral-pathogen_S8_L001,pool5-skin-pathogen_S5_L001
				Human papillomavirus isolate C5-1 major capsid protein L1 (L1) gene, partial cds	-	2	pool3-skin-pathogen_S3_L001
				Human papillomavirus isolate Dysk3, complete genome	-	1141	pool4-skin-pathogen_S4_L001
				Human papillomavirus isolate Dysk4, complete genome	-	2	pool4-skin-pathogen_S4_L001
				Human papillomavirus isolate DyskC, complete genome	-	4927	pool4-skin-pathogen_S4_L001
				Human papillomavirus isolate FA107.1 major capsid protein (L1) gene, partial cds	-	1894	pool3-skin-pathogen_S3_L001
				Human papillomavirus isolate FA108 major capsid protein (L1) gene, partial cds	-	29	pool5-skin-pathogen_S5_L001
				Human papillomavirus isolate FA116 major capsid protein (L1) gene, partial cds	4	1530	pool6-oral-pathogen_S6_L001,pool5-skin-pathogen_S5_L001
				Human papillomavirus isolate FA119 major capsid protein (L1) gene, partial cds	-	8	pool5-skin-pathogen_S5_L001
				Human papillomavirus isolate FA127 major capsid protein (L1) gene, partial cds	-	2	pool5-skin-pathogen_S5_L001
				Human papillomavirus isolate FA131 major capsid protein (L1) gene, partial cds	-	9867	pool3-skin-pathogen_S3_L001,pool4-skin-pathogen_S4_L001
				Human papillomavirus isolate FA156 major capsid protein L1 (L1) gene, partial cds	2	-	pool8-oral-pathogen_S8_L001
				Human papillomavirus isolate FA167 L1 gene, partial cds	-	7976	pool1-skin-pathogen_S1_L001,pool2-skin-pathogen_S2_L001
				Human papillomavirus isolate FA20.2 major capsid protein (L1) gene, partial cds	-	7	pool4-skin-pathogen_S4_L001
				Human papillomavirus isolate FA25 major capsid protein L1 gene, partial cds	70	2	pool7-oral-pathogen_S7_L001,pool5-skin-pathogen_S5_L001
				Human papillomavirus isolate FA31 major capsid protein L1 gene, partial cds	-	45	pool4-skin-pathogen_S4_L001
				Human papillomavirus isolate FA39 major capsid protein L1 gene, partial cds	-	271	pool5-skin-pathogen_S5_L001
				Human papillomavirus isolate FA45 L1 gene, partial cds	4	-	pool7-oral-pathogen_S7_L001
				Human papillomavirus isolate FAIMVS15.1 major capsid protein (L1) gene, partial cds	-	2	pool4-skin-pathogen_S4_L001
				Human papillomavirus isolate FAIMVS6.3 major capsid protein (L1) gene, partial cds	-	268	pool4-skin-pathogen_S4_L001
				Human papillomavirus isolate FAIMVS6.5 major capsid protein (L1) gene, partial cds	-	5	pool4-skin-pathogen_S4_L001
				Human papillomavirus isolate FAIMVS8 major capsid protein (L1) gene, partial cds	-	801	pool2-skin-pathogen_S2_L001,pool4-skin-pathogen_S4_L001
				Human papillomavirus isolate GC04 major capsid protein L1 gene, partial cds	-	2	pool5-skin-pathogen_S5_L001
				Human papillomavirus isolate GC08 major capsid protein L1 gene, partial cds	-	7	pool5-skin-pathogen_S5_L001
				Human papillomavirus isolate GC09 major capsid protein L1 gene, partial cds	4	2	pool8-oral-pathogen_S8_L001,pool5-skin-pathogen_S5_L001
				Human papillomavirus isolate GC12_1 major capsid protein L1 gene, partial cds	7	4211	pool6-oral-pathogen_S6_L001,pool5-skin-pathogen_S5_L001
				Human papillomavirus isolate ICB1, complete genome	-	698	pool4-skin-pathogen_S4_L001
				Human papillomavirus isolate ICB30iso major capsid protein (L1) gene, partial cds	-	115	pool5-skin-pathogen_S5_L001
				Human papillomavirus isolate KC129 L1 gene, partial cds	24	6163	pool6-oral-pathogen_S6_L001,pool7-oral-pathogen_S7_L001,pool5-skin-pathogen_S5_L001
				Human papillomavirus isolate KC137 L1 gene, partial cds	-	397	pool5-skin-pathogen_S5_L001
				Human papillomavirus isolate KC20 L1 gene, partial cds	2	-	pool8-oral-pathogen_S8_L001
				Human papillomavirus isolate KC24 L1 gene, partial cds	2	-	pool8-oral-pathogen_S8_L001
				Human papillomavirus isolate KC28 L1 gene, partial cds	-	93	pool5-skin-pathogen_S5_L001
				Human papillomavirus isolate KC48 L1 gene, partial cds	-	7	pool5-skin-pathogen_S5_L001
				Human papillomavirus isolate KC99 L1 gene, partial cds	-	268	pool4-skin-pathogen_S4_L001
				Human papillomavirus isolate MTS4, complete genome	971	-	pool7-oral-pathogen_S7_L001
				Human papillomavirus isolate P36-13 major capsid protein L1 (L1) gene, partial cds	4	6	pool6-oral-pathogen_S6_L001,pool5-skin-pathogen_S5_L001
				Human papillomavirus isolate P5-58 major capsid protein L1 (L1) gene, partial cds	11	-	pool7-oral-pathogen_S7_L001
				Human papillomavirus isolate SE125 L1 (L1) gene, partial cds	6	1637	pool6-oral-pathogen_S6_L001,pool5-skin-pathogen_S5_L001
				Human papillomavirus isolate SE35 major capsid protein (L1) gene, partial cds	-	12	pool5-skin-pathogen_S5_L001
				Human papillomavirus isolate SE435, complete genome	10	-	pool7-oral-pathogen_S7_L001
				Human papillomavirus strain FA6 major capsid protein L1 gene, partial cds	-	390	pool5-skin-pathogen_S5_L001
			uncultured Papillomavirus	Uncultured Papillomavirus contig01 putative L2 and putative L1 genes, complete cds	165	102639	pool7-oral-pathogen_S7_L001,pool1-skin-pathogen_S1_L001,pool2-skin-pathogen_S2_L001

## Sheet: Supp Table S3
Supplementary Table S3 : Taxonomic classification of the reads identified in the overall NGS experiment by BlastN alignment
TISSUE	Family	Genus	Species	Related	oral	skin	Pool
ALL	Papillomaviridae	Alpha	Alphapapillomavirus 2	HPV125	-	4	pool5-skin-pathogen_S5_L001
				HPV28	110	9551	pool6-oral-pathogen_S6_L001,pool8-oral-pathogen_S8_L001,pool5-skin-pathogen_S5_L001
			Alphapapillomavirus 4	HPV2	70	-	pool8-oral-pathogen_S8_L001
		Beta	Betapapillomavirus 1	HPV105	2	-	pool7-oral-pathogen_S7_L001
				HPV118	-	2	pool4-skin-pathogen_S4_L001
				HPV12	33	5947	pool6-oral-pathogen_S6_L001,pool8-oral-pathogen_S8_L001,pool5-skin-pathogen_S5_L001
				HPV124	-	397	pool5-skin-pathogen_S5_L001
				HPV14	-	291	pool5-skin-pathogen_S5_L001
				HPV19	-	990	pool3-skin-pathogen_S3_L001,pool4-skin-pathogen_S4_L001
				HPV21	-	4	pool4-skin-pathogen_S4_L001,pool5-skin-pathogen_S5_L001
				HPV24	-	2	pool3-skin-pathogen_S3_L001
				HPV36	8	3402	pool6-oral-pathogen_S6_L001,pool8-oral-pathogen_S8_L001,pool5-skin-pathogen_S5_L001
				HPV5	15	210	pool7-oral-pathogen_S7_L001,pool3-skin-pathogen_S3_L001
				HPV93	-	273	pool4-skin-pathogen_S4_L001
				HPV98	-	8	pool5-skin-pathogen_S5_L001
			Betapapillomavirus 2	HPV104	4	1533	pool6-oral-pathogen_S6_L001,pool5-skin-pathogen_S5_L001
				HPV107	-	317	pool4-skin-pathogen_S4_L001
				HPV120	2	-	pool8-oral-pathogen_S8_L001
				HPV122	4	-	pool7-oral-pathogen_S7_L001
				HPV145	-	4927	pool4-skin-pathogen_S4_L001
				HPV151	-	2	pool3-skin-pathogen_S3_L001
				HPV17	-	20	pool5-skin-pathogen_S5_L001
				HPV22	15	6271	pool6-oral-pathogen_S6_L001,pool5-skin-pathogen_S5_L001
				HPV23	-	1548	pool3-skin-pathogen_S3_L001
				HPV37	-	9867	pool3-skin-pathogen_S3_L001,pool4-skin-pathogen_S4_L001
			Betapapillomavirus 3	HPV115	-	1378	pool1-skin-pathogen_S1_L001,pool2-skin-pathogen_S2_L001
				HPV49	165	102639	pool7-oral-pathogen_S7_L001,pool1-skin-pathogen_S1_L001,pool2-skin-pathogen_S2_L001
				HPV76	9	234863	pool6-oral-pathogen_S6_L001,pool7-oral-pathogen_S7_L001,pool1-skin-pathogen_S1_L001,pool2-skin-pathogen_S2_L001,pool3-skin-pathogen_S3_L001
			Betapapillomavirus 5	HPV96	-	306	pool3-skin-pathogen_S3_L001,pool5-skin-pathogen_S5_L001
		Gamma	Gammapapillomavirus 1	HPV4	-	17	pool5-skin-pathogen_S5_L001
			Gammapapillomavirus 10	HPV130	7	4345	pool6-oral-pathogen_S6_L001,pool5-skin-pathogen_S5_L001
				HPV133	-	684	pool5-skin-pathogen_S5_L001
				HPV142	7	5546	pool6-oral-pathogen_S6_L001,pool5-skin-pathogen_S5_L001
			Gammapapillomavirus 12	HPV132	-	476	pool4-skin-pathogen_S4_L001
			Gammapapillomavirus 13	HPV128	2960	-	pool7-oral-pathogen_S7_L001
			Gammapapillomavirus 15	HPV135	2	2	pool8-oral-pathogen_S8_L001,pool3-skin-pathogen_S3_L001
			Gammapapillomavirus 16	HPV137	-	277	pool5-skin-pathogen_S5_L001
			Gammapapillomavirus 17	HPV144	-	241	pool4-skin-pathogen_S4_L001
			Gammapapillomavirus 23	HPV175	2	-	pool8-oral-pathogen_S8_L001
			Gammapapillomavirus 26	HPV187	-	217	pool3-skin-pathogen_S3_L001
			Gammapapillomavirus 27	HPV201	-	268	pool4-skin-pathogen_S4_L001
			Gammapapillomavirus 3	HPV50	32	8884	pool6-oral-pathogen_S6_L001,pool5-skin-pathogen_S5_L001
			Gammapapillomavirus 7	HPV123	-	325	pool4-skin-pathogen_S4_L001
				HPV134	-	3598	pool3-skin-pathogen_S3_L001,pool4-skin-pathogen_S4_L001
				HPV138	-	7	pool4-skin-pathogen_S4_L001
			Gammapapillomavirus 8	HPV147	39205	-	pool7-oral-pathogen_S7_L001
		Unclassified	NA	NA	46	-	pool6-oral-pathogen_S6_L001,pool7-oral-pathogen_S7_L001
		Unreferenced	Betapapillomavirus	HPV-mHIVGc36	2892	2	pool7-oral-pathogen_S7_L001,pool5-skin-pathogen_S5_L001
				HPV-mSK027	6	1637	pool6-oral-pathogen_S6_L001,pool5-skin-pathogen_S5_L001
				HPV-mm292c10	-	2	pool5-skin-pathogen_S5_L001
				HPV-mm292c100	-	2	pool4-skin-pathogen_S4_L001
				HPV-mm292c14	2	786	pool6-oral-pathogen_S6_L001,pool3-skin-pathogen_S3_L001,pool4-skin-pathogen_S4_L001,pool5-skin-pathogen_S5_L001
				HPV-mw15c111	-	36	pool5-skin-pathogen_S5_L001
				HPV209	-	29	pool5-skin-pathogen_S5_L001
			Gammapapillomavirus	HPV-mDysk3	-	1141	pool4-skin-pathogen_S4_L001
				HPV-mEV03c45	-	3	pool5-skin-pathogen_S5_L001
				HPV-mEV07c382	-	9	pool5-skin-pathogen_S5_L001
				HPV-mKN1	-	2	pool4-skin-pathogen_S4_L001
				HPV-mSE383	10	-	pool7-oral-pathogen_S7_L001
				HPV-mSK006	2	60212	pool7-oral-pathogen_S7_L001,pool3-skin-pathogen_S3_L001
				HPV-mSK008	-	21	pool5-skin-pathogen_S5_L001
				HPV-mSK014	-	2	pool5-skin-pathogen_S5_L001
				HPV-mSK045	-	93	pool5-skin-pathogen_S5_L001
				HPV-mSK063	-	801	pool2-skin-pathogen_S2_L001,pool4-skin-pathogen_S4_L001
				HPV-mSK101	-	45	pool4-skin-pathogen_S4_L001
				HPV-mSK102	-	2	pool4-skin-pathogen_S4_L001
				HPV-mSK110	-	3	pool4-skin-pathogen_S4_L001
				HPV-mSK128	-	390	pool5-skin-pathogen_S5_L001
				HPV-mSK191	-	7	pool5-skin-pathogen_S5_L001
				HPV-mSK192	-	127	pool5-skin-pathogen_S5_L001
				HPV-mSK193	-	14489	pool3-skin-pathogen_S3_L001
				HPV-mSK197	-	2	pool3-skin-pathogen_S3_L001
				HPV-mSK199	28	6187	pool6-oral-pathogen_S6_L001,pool7-oral-pathogen_S7_L001,pool3-skin-pathogen_S3_L001,pool4-skin-pathogen_S4_L001,pool5-skin-pathogen_S5_L001
				HPV-mSK206	4	2	pool8-oral-pathogen_S8_L001,pool5-skin-pathogen_S5_L001
				HPV-mSK237	-	5	pool4-skin-pathogen_S4_L001
				HPV-mSK250	-	1894	pool3-skin-pathogen_S3_L001
				HPV-mm090c66	-	2	pool4-skin-pathogen_S4_L001
				HPV-mw18c11d	-	120	pool4-skin-pathogen_S4_L001
				HPV-mw20c08a	2	626	pool6-oral-pathogen_S6_L001,pool5-skin-pathogen_S5_L001
				HPV-mw27c52c	11	3631	pool6-oral-pathogen_S6_L001,pool5-skin-pathogen_S5_L001
				HPV157	-	7	pool5-skin-pathogen_S5_L001
				HPV224	-	698	pool4-skin-pathogen_S4_L001
				HPV225	971	-	pool7-oral-pathogen_S7_L001

## Sheet: Supp Table S4
Supplementary Table S4 : Taxonomic classification of the reads identified in the overall NGS experiment by RaxML-EPA algorithm
TISSUE	Family	Genus	Species	Related	oral	skin	Pool
ALL	Papillomaviridae	Alpha	Alphapapillomavirus 2	HPV125	-	4	pool5-skin-pathogen_S5_L001
				HPV28	110	9551	pool6-oral-pathogen_S6_L001,pool8-oral-pathogen_S8_L001,pool5-skin-pathogen_S5_L001
			Alphapapillomavirus 4	HPV2	70	-	pool8-oral-pathogen_S8_L001
		Beta	Betapapillomavirus 1	HPV105	2	-	pool7-oral-pathogen_S7_L001
				HPV118	-	2	pool4-skin-pathogen_S4_L001
				HPV12	33	5947	pool6-oral-pathogen_S6_L001,pool8-oral-pathogen_S8_L001,pool5-skin-pathogen_S5_L001
				HPV124	-	397	pool5-skin-pathogen_S5_L001
				HPV14	-	291	pool5-skin-pathogen_S5_L001
				HPV19	-	990	pool3-skin-pathogen_S3_L001,pool4-skin-pathogen_S4_L001
				HPV21	-	4	pool4-skin-pathogen_S4_L001,pool5-skin-pathogen_S5_L001
				HPV24	-	2	pool3-skin-pathogen_S3_L001
				HPV36	8	3396	pool6-oral-pathogen_S6_L001,pool8-oral-pathogen_S8_L001,pool5-skin-pathogen_S5_L001
				HPV5	15	210	pool7-oral-pathogen_S7_L001,pool3-skin-pathogen_S3_L001
				HPV93	-	273	pool4-skin-pathogen_S4_L001
				HPV98	-	8	pool5-skin-pathogen_S5_L001
			Betapapillomavirus 2	HPV104	4	1533	pool6-oral-pathogen_S6_L001,pool5-skin-pathogen_S5_L001
				HPV107	-	317	pool4-skin-pathogen_S4_L001
				HPV120	2	-	pool8-oral-pathogen_S8_L001
				HPV122	4	-	pool7-oral-pathogen_S7_L001
				HPV145	-	4927	pool4-skin-pathogen_S4_L001
				HPV151	-	2	pool3-skin-pathogen_S3_L001
				HPV17	-	20	pool5-skin-pathogen_S5_L001
				HPV22	15	6271	pool6-oral-pathogen_S6_L001,pool5-skin-pathogen_S5_L001
				HPV23	-	1548	pool3-skin-pathogen_S3_L001
				HPV37	-	9867	pool3-skin-pathogen_S3_L001,pool4-skin-pathogen_S4_L001
			Betapapillomavirus 3	HPV115	-	1384	pool1-skin-pathogen_S1_L001,pool2-skin-pathogen_S2_L001
				HPV49	165	102639	pool7-oral-pathogen_S7_L001,pool1-skin-pathogen_S1_L001,pool2-skin-pathogen_S2_L001
				HPV76	9	234857	pool6-oral-pathogen_S6_L001,pool7-oral-pathogen_S7_L001,pool1-skin-pathogen_S1_L001,pool2-skin-pathogen_S2_L001,pool3-skin-pathogen_S3_L001
			Betapapillomavirus 5	HPV96	-	306	pool3-skin-pathogen_S3_L001,pool5-skin-pathogen_S5_L001
		Gamma	Gammapapillomavirus 1	HPV4	-	17	pool5-skin-pathogen_S5_L001
			Gammapapillomavirus 10	HPV130	-	134	pool5-skin-pathogen_S5_L001
				HPV133	-	684	pool5-skin-pathogen_S5_L001
				HPV142	7	5546	pool6-oral-pathogen_S6_L001,pool5-skin-pathogen_S5_L001
			Gammapapillomavirus 12	HPV132	-	476	pool4-skin-pathogen_S4_L001
			Gammapapillomavirus 13	HPV128	2960	-	pool7-oral-pathogen_S7_L001
			Gammapapillomavirus 15	HPV135	-	2	pool3-skin-pathogen_S3_L001
				HPV179	2	-	pool8-oral-pathogen_S8_L001
			Gammapapillomavirus 16	HPV137	-	277	pool5-skin-pathogen_S5_L001
			Gammapapillomavirus 17	HPV144	-	241	pool4-skin-pathogen_S4_L001
			Gammapapillomavirus 23	HPV175	2	-	pool8-oral-pathogen_S8_L001
			Gammapapillomavirus 26	HPV187	-	217	pool3-skin-pathogen_S3_L001
			Gammapapillomavirus 27	HPV201	-	268	pool4-skin-pathogen_S4_L001
			Gammapapillomavirus 3	HPV50	32	8884	pool6-oral-pathogen_S6_L001,pool5-skin-pathogen_S5_L001
			Gammapapillomavirus 7	HPV123	-	325	pool4-skin-pathogen_S4_L001
				HPV134	-	3598	pool3-skin-pathogen_S3_L001,pool4-skin-pathogen_S4_L001
				HPV138	-	7	pool4-skin-pathogen_S4_L001
			Gammapapillomavirus 8	HPV147	39205	-	pool7-oral-pathogen_S7_L001
		Tau	Taupapillomavirus	FcaPV5	17	-	pool7-oral-pathogen_S7_L001
			Taupapillomavirus 3	FcaPV4	29	-	pool6-oral-pathogen_S6_L001
		Unclassified	Unclassified	EdPV2	7	4603	pool6-oral-pathogen_S6_L001,pool5-skin-pathogen_S5_L001
		Unreferenced	Betapapillomavirus	HPV-mHIVGc36	2892	2	pool7-oral-pathogen_S7_L001,pool5-skin-pathogen_S5_L001
				HPV-mICB2	-	6	pool5-skin-pathogen_S5_L001
				HPV-mSK027	6	1637	pool6-oral-pathogen_S6_L001,pool5-skin-pathogen_S5_L001
				HPV-mm292c100	-	2	pool4-skin-pathogen_S4_L001
				HPV-mm292c14	2	786	pool6-oral-pathogen_S6_L001,pool3-skin-pathogen_S3_L001,pool4-skin-pathogen_S4_L001,pool5-skin-pathogen_S5_L001
				HPV-mw15c111	-	36	pool5-skin-pathogen_S5_L001
				HPV209	-	29	pool5-skin-pathogen_S5_L001
			Gammapapillomavirus	HPV-mDysk3	-	1141	pool4-skin-pathogen_S4_L001
				HPV-mEV07c382	-	9	pool5-skin-pathogen_S5_L001
				HPV-mKN1	-	2	pool4-skin-pathogen_S4_L001
				HPV-mSE383	10	-	pool7-oral-pathogen_S7_L001
				HPV-mSK006	2	60212	pool7-oral-pathogen_S7_L001,pool3-skin-pathogen_S3_L001
				HPV-mSK008	-	21	pool5-skin-pathogen_S5_L001
				HPV-mSK014	-	2	pool5-skin-pathogen_S5_L001
				HPV-mSK063	-	801	pool2-skin-pathogen_S2_L001,pool4-skin-pathogen_S4_L001
				HPV-mSK101	-	45	pool4-skin-pathogen_S4_L001
				HPV-mSK102	-	2	pool4-skin-pathogen_S4_L001
				HPV-mSK110	-	3	pool4-skin-pathogen_S4_L001
				HPV-mSK171	-	93	pool5-skin-pathogen_S5_L001
				HPV-mSK191	-	7	pool5-skin-pathogen_S5_L001
				HPV-mSK192	-	127	pool5-skin-pathogen_S5_L001
				HPV-mSK193	-	14489	pool3-skin-pathogen_S3_L001
				HPV-mSK197	-	2	pool3-skin-pathogen_S3_L001
				HPV-mSK199	28	6187	pool6-oral-pathogen_S6_L001,pool7-oral-pathogen_S7_L001,pool3-skin-pathogen_S3_L001,pool4-skin-pathogen_S4_L001,pool5-skin-pathogen_S5_L001
				HPV-mSK206	4	2	pool8-oral-pathogen_S8_L001,pool5-skin-pathogen_S5_L001
				HPV-mSK237	-	5	pool4-skin-pathogen_S4_L001
				HPV-mSK250	-	1894	pool3-skin-pathogen_S3_L001
				HPV-mm090c66	-	2	pool4-skin-pathogen_S4_L001
				HPV-mw18c11d	-	120	pool4-skin-pathogen_S4_L001
				HPV-mw20c08a	2	626	pool6-oral-pathogen_S6_L001,pool5-skin-pathogen_S5_L001
				HPV-mw27c52c	11	3631	pool6-oral-pathogen_S6_L001,pool5-skin-pathogen_S5_L001
				HPV157	-	7	pool5-skin-pathogen_S5_L001
				HPV213	-	3	pool5-skin-pathogen_S5_L001
				HPV224	-	698	pool4-skin-pathogen_S4_L001
				HPV225	971	-	pool7-oral-pathogen_S7_L001

## Sheet: Supp Table S5
Supplementary Table S5 : Output report generated by PVampliconFinder providing NGS metrics, summary classification of putative known and putative new virus based on the three methodologies
A - Sequencing statistics per samples
Pool	Primer	Tissue	Allreads	VIRUS_reads	pVIRUS_reads	Other_reads	pOther_reads	VIRUSnew_reads	pVIRUSnew_onTot	pVIRUSnew_onVIRUSknown	Number of new VIRUS	Number of known VIRUS
pool1-skin-pathogen_S1_L001	Beta3_1	skin	331172	329962	99.635	1210	0.365	0	0	0	0	5
pool2-skin-pathogen_S2_L001	Beta3_2	skin	9886	9604	97.147	282	2.853	0	0	0	0	6
pool3-skin-pathogen_S3_L001	FAP	skin	81384	81118	99.673	266	0.327	2	0.002	0.002	1	18
pool4-skin-pathogen_S4_L001	FAPM1	skin	21204	21073	99.382	131	0.618	0	0	0	0	28
pool5-skin-pathogen_S5_L001	CUT	skin	61633	60897	98.806	736	1.194	5	0.008	0.008	2	39
pool6-oral-pathogen_S6_L001	FAPM1	oral	46405	191	0.412	46214	99.588	0	0	0	0	16
pool7-oral-pathogen_S7_L001	FAPM2	oral	96756	46271	47.822	50485	52.178	0	0	0	0	16
pool8-oral-pathogen_S8_L001	CUT	oral	108066	164	0.152	107902	99.848	0	0	0	0	8
B - Sequencing statistics per primers
Primer	Allreads	VIRUS_reads	pVIRUS_reads	Other_reads	pOther_reads	VIRUSnew_reads	pVIRUSnew_onTot	pVIRUSnew_onVIRUSknown
Beta3_1	331172	329962	99.635	1210	0.365	0	0	0
Beta3_2	9886	9604	97.147	282	2.853	0	0	0
CUT	84851	30531	35.982	54320	64.018	3	0.004	0.01
FAP	81384	81118	99.673	266	0.327	2	0.002	0.002
FAPM1	33806	10632	31.45	23174	68.55	0	0	0
FAPM2	96756	46271	47.822	50485	52.178	0	0	0
C - Sequencing statistics per primers & tissue
Primer	Tissue	Others	VIRUSknown	VIRUSnew
Beta3_1	skin	8	5	0
Beta3_2	skin	53	6	0
FAP	skin	6	18	1
FAPM1	skin	8	28	0
CUT	skin	23	39	2
FAPM1	oral	289	16	0
FAPM2	oral	198	16	0
CUT	oral	115	8	0
D - Species identification per primers
Primer	Other	VIRUSknown	VIRUSnew
Beta3_1	8	5	0
Beta3_2	53	6	0
CUT	138	47	2
FAP	6	18	1
FAPM1	297	44	0
FAPM2	198	16	0
Total species	700	136	3
Total unique species	563	98	3
E - KNOWN virus family level - MegaBlast
Pool	Papillomaviridae
pool1-skin-pathogen_S1_L001	329962
pool2-skin-pathogen_S2_L001	9604
pool3-skin-pathogen_S3_L001	81116
pool4-skin-pathogen_S4_L001	21073
pool5-skin-pathogen_S5_L001	60892
pool6-oral-pathogen_S6_L001	191
pool7-oral-pathogen_S7_L001	46271
pool8-oral-pathogen_S8_L001	164
F - KNOWN virus genus level – MegaBlast
Family	Papillomaviridae
Pool\Genus	Alphapapillomavirus	Betapapillomavirus	Gammapapillomavirus	Lambdapapillomavirus	Unclassified
pool1-skin-pathogen_S1_L001	0	227440	0	6	102516
pool2-skin-pathogen_S2_L001	0	660	0	155	8789
pool3-skin-pathogen_S3_L001	0	2779	74928	0	3409
pool4-skin-pathogen_S4_L001	0	453	4783	0	15837
pool5-skin-pathogen_S5_L001	9555	13230	19829	0	18278
pool6-oral-pathogen_S6_L001	59	51	52	0	29
pool7-oral-pathogen_S7_L001	17	2834	42167	0	1253
pool8-oral-pathogen_S8_L001	150	2	0	0	12
G - NEW virus family level – MegaBlast
Pool	Papillomaviridae
pool1-skin-pathogen_S1_L001	0
pool2-skin-pathogen_S2_L001	0
pool3-skin-pathogen_S3_L001	2
pool4-skin-pathogen_S4_L001	0
pool5-skin-pathogen_S5_L001	5
pool6-oral-pathogen_S6_L001	0
pool7-oral-pathogen_S7_L001	0
pool8-oral-pathogen_S8_L001	0
H - NEW virus genus level – MegaBlast
Pool\Genus	Gammapapillomavirus	Unclassified
pool1-skin-pathogen_S1_L001	0	0
pool2-skin-pathogen_S2_L001	0	0
pool3-skin-pathogen_S3_L001	2	0
pool4-skin-pathogen_S4_L001	0	0
pool5-skin-pathogen_S5_L001	3	2
pool6-oral-pathogen_S6_L001	0	0
pool7-oral-pathogen_S7_L001	0	0
pool8-oral-pathogen_S8_L001	0	0
I - KNOWN virus genus level - RaxML
Pool	Alphapapillomavirus	Betapapillomavirus	Gammapapillomavirus	Taupapillomavirus	Unclassified	Unreferenced
pool1-skin-pathogen_S1_L001	0	329962	0	0	0	0
pool2-skin-pathogen_S2_L001	0	8914	0	0	0	690
pool3-skin-pathogen_S3_L001	0	4292	221	0	0	76603
pool4-skin-pathogen_S4_L001	0	13887	4913	0	0	2273
pool5-skin-pathogen_S5_L001	9555	18136	15542	0	4603	13056
pool6-oral-pathogen_S6_L001	30	59	39	29	7	27
pool7-oral-pathogen_S7_L001	0	192	42165	17	0	3897
pool8-oral-pathogen_S8_L001	150	6	4	0	0	4
J - NEW virus genus level - RaxML
Pool	Unreferenced
pool1-skin-pathogen_S1_L001	0
pool2-skin-pathogen_S2_L001	0
pool3-skin-pathogen_S3_L001	2
pool4-skin-pathogen_S4_L001	0
pool5-skin-pathogen_S5_L001	5
pool6-oral-pathogen_S6_L001	0
pool7-oral-pathogen_S7_L001	0
pool8-oral-pathogen_S8_L001	0
K - KNOWN virus genus level - BlastN
Pool	Alphapapillomavirus	Betapapillomavirus	Gammapapillomavirus	Unclassified	Unreferenced
pool1-skin-pathogen_S1_L001	0	329962	0	0	0
pool2-skin-pathogen_S2_L001	0	8914	0	0	690
pool3-skin-pathogen_S3_L001	0	4292	221	0	76603
pool4-skin-pathogen_S4_L001	0	13887	4913	0	2273
pool5-skin-pathogen_S5_L001	9555	18142	19753	0	13442
pool6-oral-pathogen_S6_L001	30	59	46	29	27
pool7-oral-pathogen_S7_L001	0	192	42165	17	3897
pool8-oral-pathogen_S8_L001	150	6	4	0	4
L - NEW virus genus level - BlastN
Pool	Unreferenced
pool1-skin-pathogen_S1_L001	0
pool2-skin-pathogen_S2_L001	0
pool3-skin-pathogen_S3_L001	2
pool4-skin-pathogen_S4_L001	0
pool5-skin-pathogen_S5_L001	5
pool6-oral-pathogen_S6_L001	0
pool7-oral-pathogen_S7_L001	0
pool8-oral-pathogen_S8_L001	0

## Sheet: Supp Table S6
Supplementary Table S6 : Putative known Papillomaviridae-related sequences detected in the NGS experiment
VIRUSname	%dissimilarity	Abundance	Nb reads	GInum	Alignment_Position_MegaBlast	VIRUS_closest_MegaBlast	Pool	Tissu	Primer	Length	AlignmentPositionBlastN_start:stop(length)	VIRUS_closest_Blast	BlastN_Classification	RaxML_closest_PV	RaxML_Classification	Sequence(s)
5VIRUSput	0.22	30.9169	102388	gi|373158195|gb|JN231328.1|	1-448	Uncultured Papillomavirus contig01 putative L2 and putative L1 genes, complete cds	pool1-skin-pathogen_S1_L001	skin	Beta3_1	446/445/332	1-400(400)/1-440(440)/NA	HPV49(94.5%)/HPV49(99.55%)/NA	Betapapillomavirus 3/Betapapillomavirus 3/NA	HPV49/HPV49/FcaPV5	Betapapillomavirus 3/Betapapillomavirus 3/Taupapillomavirus	TAGGACATCCATATTTTGATGTGAGAGATACAGCAGACAATTCTAAAATTTTAGTACCAAAGGTTTCAGGTAATCAATATCGAGCCTTTAGATTACTATTACCGGATCCCAACAGATTTGCACTAGTAGATATGAATATATATAACCCAGAAAAGGAAAGATTAGTATGGGCCTGTAGAGGCTTAGAAATTGGTCGTGGCCAGCCTTTAGGTGTTGGTACAACAGGACATCCATTGTTTAACAAAGTCAAAGATACTGAAAATGCTAATAACTATATAGTAACTTCTAAAGATGATAGGCAGGACACCTCATTTGATCCTAAACAGGTTCAAATGTTTATTATTGGCTGCGCACCGTGCATAGGTGAGCACTGGGATGCAGCCAAGCCCTGTGATGCTG…	TAGGACATCCATATTTTGATGTGAGAGATACAGCAGACAATTCTAAAATTTTAGTACCAAAGGTTTCAGGTAATCAATATCGAGCCTTTAGATTACTATTACCGGATCCCAACAGATTTGCACTAGTAGATATGAATATATATAACCCAGAAAAGGAAAGATTAGTATGGGCCTGTAGAGGCTTAGAAATTGGTCGTGGCCAGCCTTTAGGTGTTGGTACAACAGGACATCCATTGTTTAACAAAGTCAAAGATACTGAAAATGCTAATAACTATATAGTAACTTCTAAAGATGATAGACAGGATACTTCATTTGACCCTAAACAGGTACAAATGTTTATCATAGGTTGTACTCCTTGTATGGGTGAGTACTGGGACGCTGCTAAACCTTGTGATGCAG…	AAAAGGATCCATGATTGGGAAAGAAGTTACAATACCAGATATAATACTACAAGAAGAGTTTGGCCAGCCCATTGACCTGCAATGCTACGAGAATCTAACAGCTGAAGCGCCAGCTGAACAAGAGTTGGAGGCAGAGGAGGAGCTTATCCAAGGCATCCCTTACAAAGTTATTGCTACTTGTGGCGGCGGATGCGGTGCCAGACTGCGAGTCTTCGTGTTAGCCACTGACGCTGCTATTAGAAGTTTCCAAGAACTGCTTCTGGAGGAACTGCAATTCTTGTGTCCTCAGTGTCGTGAAGAAATTCGGAATGGCGGACGATAAAACCTTTTTT
6VIRUSput	0	0.3623	1200	gi|270048212|gb|FJ947080.1|	1-437	Human papillomavirus type 115 isolate GC02, complete genome	pool1-skin-pathogen_S1_L001	skin	Beta3_1	450	1-450(450)	HPV115(98.89%)	Betapapillomavirus 3	HPV115	Betapapillomavirus 3	AGGACATCCATACTTTGAGGTTCGAGCCACAACAGAACCATATCAGGTGACAGTACCTAAAGTTAGTGGAAATCAGTTTAGAGCTTTCAGACTTAAATTACCTGATCCTAATAGGTTTGCATTGGTAGATACTACAGTGTATAATCCTGACAAGGAAAGATTAGTCTGGGCTTGTAGAGGTATTGAAATTGGAAGGGGCCAACCTTTGGGTGTTGGTTCTACAGGTCATCCATTATTTAATAAGGTAAAGGATACTGAGAATCCTACTGGGTACATTACCAATTCCAAGGATGACAGACAAGATACATCCTTTGATCCCAAACAGGTACAAATGTTTATAATTGGCTGTACCCCTTGCTGGGGAGAGCATTGGGATATTGCTCCACGCTGTGATGATGA…
4VIRUSput	0.23	68.315	226240	gi|2911551|emb|Y15174.1|	1-429	Human papillomavirus type 76 E6, E7, E1, E2, E4, L2, and L1 genes	pool1-skin-pathogen_S1_L001	skin	Beta3_1	430/429/326/164	1-430(430)/1-429(429)/NA/1-103(103)	HPV76(98.6%)/HPV76(96.5%)/NA/HPV76(100%)	Betapapillomavirus 3/Betapapillomavirus 3/NA/Betapapillomavirus 3	HPV76/HPV76/FcaPV5/HPV76	Betapapillomavirus 3/Betapapillomavirus 3/Taupapillomavirus/Betapapillomavirus 3	GATGTTAGAGACACTGGGGATCAAACATCAAATACAAGTTCCTAAAGTATCAGGGAATCAGTTTAGAGCATTTAGATTACTACTACCAGATCCCAATAGATTCGCCTTGGTAGACATGAATGTCTATAATCCTGAGAAGGAAAGACTGGTTTGGGCCTGTAGAGGTTTGGAAATAGGTCGCGGACAACCCCTAGGAGTAGGGTCTACAGGTCATCCCCTATTTAATAAAGTGAAGGATACGGAAAATTCTAATAATTATATAGTAACATCTAAGGATGATAGGCAGGACACCTCATTTGATCCTAAACAGGTTCAAATGTTTATTATTGGCTGCGCACCGTGCATAGGTGAGCACTGGGATGCAGCCAAGCCCTGTGATGCTGACAGAGGGGTAGGCAA…	GATGTTAGAGACACTGGAGATTCAACAAAAATACAGGTTCCTAAAGTATCAGGGAATCAGTTTAGAGCATTTAGATTACTACTACCAGATCCCAATAGATTCGCCTTGGTAGACATGAATGTCTATAATCCTGAGAAGGAAAGACTGGTTTGGGCCTGTAGAGGTTTGGAAATAGGTCGCGGACAACCCCTAGGAGTAGGGTCTACAGGTCATCCCCTATTTAATAAAGTGAAGGATACGGAAAATTCTAATAATTATATAGTAACATCTAAGGATGATAGGCAGGACACCTCATTTGATCCTAAACAGGTTCAAATGTTTATTATTGGCTGTACACCGTGTGAAGGAGAGCACTGGGATGCAGCGAAACCTTGTGATGCTGACAGAGGAGCAGGCAAA…	AAAAAAGGTTTTATCGTCCGCCATTGCGAATCTCTTCACGACACTCCGGACACAGGAATTGCAACTCCTCTAGCAGTAAAGATTGAAATTCTCGAATGGCCCGATCAGTAGCCAGCACAAACACACGAAGTCTAGAACCGCATCCGCCGCCACAGCAAGCAATCACTTTGTAAGGGATGCCTTGGATAAGCTCCTCCTCTGTGTCTTGTTCAGCTGGCACTTCAGCTGGTAAGTTCTCGTAGCATTGCAGGTCAATGGGCTGGCCAAACTCTTCTTGTAGCACAATGTCAGGTAATGTAGCCTCTTTCCCAATCATGGATCCTTTT	TACAGTATTTACCAGTTCCAAAGGTGGACATTTGCCTACCCCTCTGTCAGCATCACAGGGCTTGGCTGCGCACCGTGCATAGGTGAGCACTGGGATGCAGCCAAGCCCTGTGATGCTGACAGAGGGGTAGGCAAATGTCCACCTTTGGAACTGGTAAATACTGT
7VIRUSput	0.46	0.0387	128	gi|440573434|gb|KC175574.1|	1-431	Human papillomavirus isolate FA167 L1 gene, partial cds	pool1-skin-pathogen_S1_L001	skin	Beta3_1	431	1-431(431)	HPV76(93.04%)	Betapapillomavirus 3	HPV76	Betapapillomavirus 3	GATGTTAGAGACACTGTGGATTCAACATCAATACTGGTTCCTAAAGTATCAGGTAATCAGTTTAGAGCATTTAGATTATTACTACCAGATCCCAATAGATTCGCCTTGGTAGATATGAATGTCTATAATCCTGAGAAGGAAAGACTGGTTTGGGCCTGTAGAGGTTTGGAAATAGGTCGCGGACAACCCCTGGGAGTAGGATCTACAGGTCACCCTCTATTCAATAAAGTGAAGGATACAGAAAATTCTAATAATTACATAGTAACATCTAAGGATGATAGGCAGGACACCTCATTTGATCCTAAACAAGTTCAAATGTTTATTATTGGCTGTACACCGTGTGAAGGAGAGCACTGGGATGCAGCGAAACCTTGTGATGCTGACAGAGGAGCAGGCAAA…
8VIRUSput	2.38	0.0018	6	gi|146262394|gb|EF535004.1|	32-73	Feline papillomavirus L1 protein gene, partial cds	pool1-skin-pathogen_S1_L001	skin	Beta3_1	75	32-75(44)	HPV76(88.64%)	Betapapillomavirus 3	HPV115	Betapapillomavirus 3	TAGGACATCCATATTTTGATGTTAGAGACACTGTGGATCAAACATCCCTCCATTAGAATTAATCAATTCAGTTAT
11VIRUSput	3.51	2.5389	251	gi|373158195|gb|JN231328.1|	1-114	Uncultured Papillomavirus contig01 putative L2 and putative L1 genes, complete cds	pool2-skin-pathogen_S2_L001	skin	Beta3_2	134/128/114/114/57	1-134(134)/1-128(128)/1-114(114)/1-114(114)/1-46(46)	HPV49(97.76%)/HPV49(100%)/HPV49(96.49%)/HPV49(99.12%)/HPV49(100%)	Betapapillomavirus 3/Betapapillomavirus 3/Betapapillomavirus 3/Betapapillomavirus 3/Betapapillomavirus 3	HPV49/HPV49/HPV49/HPV49/HPV49	Betapapillomavirus 3/Betapapillomavirus 3/Betapapillomavirus 3/Betapapillomavirus 3/Betapapillomavirus 3	GACCCTAAACAGGTACAAATGTTTATCATAGGTTGTACTCCTTGTATGGGTGAGTACTGGGACGCTGCTAAACCTTGTGATGCAGATGCTGGTCAGGGTAAATGCCCTCCATTAGAATTAAACAATTCTCTTAT	ATATGAATATATATAACCCAGAAAAGGAAAGATTAGTATGGGCCTGTAGAGGCTTAGAAATTGGTCGTGGCCAGCCTTTAGGTGTTGGTACAACAGGACATCCATTGTTTAACAAAGTCAAAGATACT	GTAGGACATCCATACTTTGAGGTTGGAGATACAGCAGACAATTCTAAAATTTTAGTACCAAAGGTTTCAGGTAATCAATATCGAGCCTTTAGATTACTATTACCAGATCCCAAC	GTAGGACATCCATATTTTGATGTGGGAGATACAGCAGACAATTCTAAAATTTTAGTACCAAAGGTTTCAGGTAATCAATATCGAGCCTTTAGATTACTATTACCAGATCCCAAC	ATATTCATATCTACTATTACCAGATCCCAACAGATTTGCACTAGTAGATATGAATAT
14VIRUSput	4.22	1.8005	178	gi|270048212|gb|FJ947080.1|	1-71	Human papillomavirus type 115 isolate GC02, complete genome	pool2-skin-pathogen_S2_L001	skin	Beta3_2	238/212/71	1-238(238)/1-212(212)/1-71(71)	HPV115(99.16%)/HPV115(97.64%)/HPV115(95.77%)	Betapapillomavirus 3/Betapapillomavirus 3/Betapapillomavirus 3	HPV115/HPV115/HPV115	Betapapillomavirus 3/Betapapillomavirus 3/Betapapillomavirus 3	GTAGGACATCCATATTTTGAGGTTGGAGCCACAACAGAACCATATCAGGTGACAGTACCTAAAGTTAGTGGAAATCAGTTTAGAGCTTTCAGACTTAAATTACCTGATCCTAATAGGTTTGCATTGGTAGATACTACAGTGTATAATCCTGACAAGGAAAGATTAGTCTGGGCTTGTAGAGGTATTGAAATTGGAAGGGGCCAACCTTTGGGTGTTGGTTCTACAGGTCATCCATTAT	AATAAGGTAAAGGATACTGAGAATCCTACTGGGTACATTACCAATTCCAAGGATGACAGACAAGATACATCCTTTGATCCCAAACAGGTACAAATGTTTATAATTGGCTGTACCCCTTGCTGGGGAGAGCATTGGGATATTGCTCCACGCTGTGATGATGATCAACCTATCCAAGGGGCCTGTCCTCCATTAGAATTAAACAATTCACTTAT	GTAGGACATCCATACTTTGATGTGGGAGCCACAACAGAACCATATCAGGTGACAGTACCTAAAGTTAGTGG
13VIRUSput	6.67	4.8756	482	gi|2911551|emb|Y15174.1|	1-60	Human papillomavirus type 76 E6, E7, E1, E2, E4, L2, and L1 genes	pool2-skin-pathogen_S2_L001	skin	Beta3_2	239/162/99/42	1-239(239)/1-162(162)/1-99(99)/1-34(34)	HPV76(98.74%)/HPV76(98.77%)/HPV76(95.96%)/HPV76(100%)	Betapapillomavirus 3/Betapapillomavirus 3/Betapapillomavirus 3/Betapapillomavirus 3	HPV76/HPV76/HPV76/MfPV2	Betapapillomavirus 3/Betapapillomavirus 3/Betapapillomavirus 3/Betapapillomavirus 6	GTAGGACATCCATACTTTGATGTTAGAGACACTGGGGATTCAACAAAAATACAGGTTCCTAAAGTATCAGGGAATCAGTTTAGAGCATTTAGATTACTACTACCAGATCCCAATAGATTCGCCTTGGTAGACATGAATGTCTATAATCCTGAGAAGGAAAGACTGGTTTGGGCCTGTAGAGGTTTGGAAATAGGTCGCGGACAACCCCTAGGAGTAGGGTCTACAGGTCATCCCCTATT	TAAGGATGATAGGCAGGACACCTCATTTGATCCTAAACAGGTTCAAATGTTTATTATTGGCTGCGCACCGTGCATAGGTGAGCACTGGGATGCAGCCAAGCCCTGTGATGCTGACAGAGGGGTAGGCAAATGTCCACCTTTGGAACTCGTCAATACTGTAAT	CGCACCGTGCATAGGTGAGCACTGGGATGCAGCCAAGCCCTGTGATGCTGACAGAGGGGTAGGCAAATGTCCACCTTTAGAATTAGTCAATACTGTAAT	ATAATAAACATTTGATCCTAAACAGGTTCAAATGTTTATTAT
9VIRUSput	1.03	79.385	7848	gi|440573434|gb|KC175574.1|	1-194	Human papillomavirus isolate FA167 L1 gene, partial cds	pool2-skin-pathogen_S2_L001	skin	Beta3_2	194/154/135/97/84/75/53/51/49/44	1-194(194)/1-154(154)/1-135(135)/1-97(97)/1-82(82)/1-75(75)/1-53(53)/1-41(41)/1-37(37)/1-35(35)	HPV76(90.72%)/HPV76(93.51%)/HPV76(96.3%)/HPV76(92.78%)/HPV76(93.9%)/HPV76(88%)/HPV76(90.57%)/HPV76(97.56%)/HPV-mw11C39(91.89%)/HPV76(97.14%)	Betapapillomavirus 3/Betapapillomavirus 3/Betapapillomavirus 3/Betapapillomavirus 3/Betapapillomavirus 3/Betapapillomavirus 3/Betapapillomavirus 3/Betapapillomavirus 3/Gammapapillomavirus/Betapapillomavirus 3	HPV76/HPV76/HPV76/HPV76/HPV76/HPV76/HPV76/HPV76/HPV76/HPV104	Betapapillomavirus 3/Betapapillomavirus 3/Betapapillomavirus 3/Betapapillomavirus 3/Betapapillomavirus 3/Betapapillomavirus 3/Betapapillomavirus 3/Betapapillomavirus 3/Betapapillomavirus 3/Betapapillomavirus 2	ACAGAAAATTCTAATAATTACATAGTAACATCTAAGGATGATAGGCAGGACACCTCATTTGATCCTAAACAAGTTCAAATGTTTATTATTGGCTGTACACCGTGTGAAGGAGAGCACTGGGATGCAGCGAAACCTTGTGATGCTGACAGAGGAGCAGGCAAATGTCCACCTTTAGAACTAGTCAATACTGTAAT	TTGATGTTAGAGACACTGGTGATTAAACATCAATACTAGTTCCTAAAGTATCAGGTAATCAGTTTAGAGCATTTAGATTATTACTACCAGATCCCAATAGATTCGCCTTGGTAGATATGAATGTCTATAATCCTGAAAAGGAAAGACTGGTTTG	TTGATGTTAGAGACACTGGGGATTCAACAAAAATACTAGTTCCTAAAGTATCAGGTAATCAGTTTAGAGCATTTAGATTATTACTACCAGATCCCAATAGATTCGCCTTGGTAGATATGAATGTCTATAATCCTG	TGATGTTAGAGACACTGGGGATCCAACATCAATACTAGTTCCTAAAGTATCAGGTAATCAGTTTAGAGCATTTAGATTATTACTACCAGATCCCAAT	GTAGAGGTTTGGAAATAGGTCGCGGACAACCCCTGGGAGTAGGATCTACAGGTCACCCTCTATTCAATAAAGTGAAGGATACAG	GGATGCAGCGAAACCTTGTGATGCTGACAGAGGAGCAGGCAAATGTCCACCTTTAGAATTCGTCAATACTGTAAT	GCTGACAGAGGAGCAGGCAAATGTCCACCTTGGGAACTAGTCAATACTGTAAT	ACATTCATATCTACCAGATCCCAATAGATTCGCCTTGGTAGATATGAATGT	AAATACTAGTTCCTAAAGTATCAGGTAATCAGTTTAGGAACTAGTATTT	AATAATAAACATTTGATCCTAAACAAGTTCAAATGTTTATTATT
12VIRUSput	5	1.5679	155	gi|146262394|gb|EF535004.1|	1-60	Feline papillomavirus L1 protein gene, partial cds	pool2-skin-pathogen_S2_L001	skin	Beta3_2	221/128/115	1-221(221)/1-128(128)/1-115(115)	HPV76(94.57%)/HPV76(91.41%)/HPV76(89.57%)	Betapapillomavirus 3/Betapapillomavirus 3/Betapapillomavirus 3	HPV76/HPV76/HPV76	Betapapillomavirus 3/Betapapillomavirus 3/Betapapillomavirus 3	GTAGGACATCCATATTTTGATGTTAGAGACACTGGGGATTCAACATCAATACTAGTTCCTAAAGTATCAGGTAATCAGTTTAGAGCATTTAGATTATTACTACCAGATCCCAATAGATTCGCCTTGGTAGATATGAATGTCTATAATCCTGAAAAGGAAAGACTGGTTTGGGCCTGTAGAGGTTTGGAAATAGGTCGCGGACAACCCCTGGGAGTAGGATC	GTAGGACATCCATATTTTGAGGTTGGAGACACTGTGGATCAAACAAAAATACTAGTTCCTAAAGTATCAGGTAATCAGTTTAGAGCATTTAGATTATTACTACCAGATCCCAATAGATTCGCCTTGGT	GTAGGACATCCATACTTTGATGTGGGAGACACTGTGGATCAAACAAAAATACTAGTTCCTAAAGTATCAGGTAATCAGTTTAGAGCATTTAGATTATTACTACCAGATCCCAATA
10VIRUSput	0	6.9796	690	gi|19423665|gb|AF489713.1|	1-74	Human papillomavirus isolate FAIMVS8 major capsid protein (L1) gene, partial cds	pool2-skin-pathogen_S2_L001	skin	Beta3_2	208/207/57	16-207(192)/2-207(206)/1-37(37)	HPV-mSK063(99.48%)/HPV-mSK063(95.22%)/HPV-mSK063(100%)	Gammapapillomavirus/Gammapapillomavirus/Gammapapillomavirus	HPV-mSK063/HPV-mSK063/EdPV2	Gammapapillomavirus/Gammapapillomavirus/Unclassified	CAGGTTTATGGATACTGAAAATTCAAATAGGTATCCTAATTTAGGTGATAATGTTGTGGACCATCGTCAAAATACGTCTTTTGACCCTAAGCAGAATCAGTTATTTATTGTAGGATGTTCCCCAGCTATAGGTCAGCATTGGGATGTTACAGACCCTTGCAATCCACCTTTGCCTCAGGGAACGTGTCCACCTTTGGAACTCGTCAAT	GTAGGACATCCATATTTTGATGTGGGAGGTGGTAACAAAATAGACGTTCCAAAAGTTTCAGCTAACCAGTATAGAGTAATGAGATTACTGTTGCCAGATCCTAATCAATTTGCTTTAATAGATACATCCATTTATAATCCTGAAAAAGAACGTTTAGTTTGGCGATTACAGGGCATTCAAATTGATCGAGGTGGCCCCTTAGGGGTT	GCATTGGGATGTTACAGACCCTTGCAATCCACCTTTGGAATTCGTCAATACTGTAAT
28VIRUSput	1.13	0.0025	2	gi|343411513|gb|HM999987.1|	2-443	Human papillomavirus type 135 isolate NJ3500, complete genome	pool3-skin-pathogen_S3_L001	skin	FAP	447	2-443(442)	HPV135(98.87%)	Gammapapillomavirus 15	HPV135	Gammapapillomavirus 15	TTCTGCAGACACTTCTATTATAGAAGTTCCAAAGGTATCTAGTTCTCAATATAGAGTATTTAGATTTAAATTTCCAGATCCTAATAAATTTGCCCTAATAGATCAAAATGTTTATAATCCAGAAGAAGAACGATTGGTTTGGAGACTTAGAGCTGTAGAGTTTGGGAGAGGAGGTCCTTTAGGCATTTCAATAAGTGGTCATCCTTATTTTAATAAATTTGTAGATGTAGAAAATCCTAGTGAATATCCACAACAACAAACAGATGATGACAGAGTAGATATGGCTATGGAGCCTAAACAAAACCAGTTGGTTATTGTAGGCTGTGTTCCTTCAATAGGGGAACATTGGGATAAGGCTAAGCCTTGTAATAATCCACAAAAAGGCACTTGTCCTCCTAT…
27VIRUSput	0	0.0025	2	gi|22074119|gb|AY044287.1|	3-238	Human papillomavirus isolate C5-1 major capsid protein L1 (L1) gene, partial cds	pool3-skin-pathogen_S3_L001	skin	FAP	246	3-238(236)	HPV5(92.8%)	Betapapillomavirus 1	HPV5	Betapapillomavirus 1	TAACAGTGGGTCACCCTTATTTTAATAAAGTAAAAGATACAGAAAACAGTAATTCATACATAACATTTTCTAAAGATGACAGACAGGATACATCCTTTGATCCTAAACAAATCCAAATGTTCATTGTAGGATGCACTCCTTGCATAGGAGAGCATTGGGACAAAGCTATTCCATGTGCAGACAATAACCAGCAAGTAGGCCTTTGTCCTCCCATTGAATTAAAAAATACATATATAGAAGATGGGG
18VIRUSput	0.68	1.8591	1513	gi|39777334|gb|AY468428.1|	8-447	Human papillomavirus isolate FA131 major capsid protein (L1) gene, partial cds	pool3-skin-pathogen_S3_L001	skin	FAP	467	1-440(440)	HPV37(97.5%)	Betapapillomavirus 2	HPV37	Betapapillomavirus 2	GTCAGATCTAGTGATGGCTTAAAAATCGAGGTTCCTAAAGTATCTGGAAATCAATACAGAGCTTTTAGAGTTAGGTTACCAGATCCAAATAAATTTGCTTTAGCAGATATGTCAGTATATAATCCAGAAAAAGAAAGGTTGGTGTGGGCCTGTGCAGGCTTGGAGATAGGCCGAGGGCAACCACTTGGAGTAGGAACAACAGGTCACCCTTTATTTAATAAATTAAGGGACACTGAGAATAATAGTAATTACCAAGGGGGGTCACGGAATGATAGACAAAACACATCATTTGATCCAAAACAAGTACAGATGTTTGTAGTAGGATGTGTGCCATGCATGGGTGAACATTGGGATAAAGCACCTGTTTGTGCATCAGAGGAAAATAATCAGACAGGACTG…
17VIRUSput	2.47	1.8996	1546	gi|1020186|gb|U31781.1|HPU31781	1-445	Human papillomavirus type 23, complete genome	pool3-skin-pathogen_S3_L001	skin	FAP	454	1-454(454)	HPV23(97.58%)	Betapapillomavirus 2	HPV23	Betapapillomavirus 2	TAACTGTGGGTCATCCTTATTTTGATGTTAGATCACCGGATGGTAGTAAAATAGATGTACCAAAGGTTTCAGGGAATCAATTCAGAGCCTTTAGAGTTACATTTCCAGATCCTAATAAGTTTGCATTAGCAGACATGACTATCTATGATCCTGATAAATACAGGTTGGTGTGGGCCTGCGCAGGACTTGAAATTGGCCGTGGCCAACCTTTAGGGGTCGGCAGTACAGGACACCCGCTATTTAATAAGCTCCGTGATGCAGAAAATTCTAGTGAACGTCAGGAAGGTACTGTAGATGACAGAAGAAATATTTCCTTTGATCCTAAGCAAGTACAGATGTTTATCATTGGTTGCACACCGTGCTTAGGTGAATATTGGGATACAGCTCCTGTCTGTAAAG…
22VIRUSput	0	0.2556	208	gi|1469449|gb|U49475.1|HSU49475	3-368	Human papillomavirus type 5 variant NA1 L1 capsid protein gene, partial cds	pool3-skin-pathogen_S3_L001	skin	FAP	465	1-463(463)	HPV5(92.66%)	Betapapillomavirus 1	HPV5	Betapapillomavirus 1	TAACTGTGGGTCATCCTTATTTCAATGTATACAATAATGAAGGTGATAAGCTTGAGGTCCCTAAGGTTTCTGGGAACCAACATAGAGTATTTCGCCTAAAATTACCTGATCCTAACAGATTTGCATTAGCTGACATGTCTGTCTACAACCCTGACAAAGAACGGTTGGTTTGGGCTTGTAGGGGCTTAGAAATAGGTAGGGGTCAGCCATTAGGTGTTGGGAGTACTGGTCACCCTTATTTTAATAAAGTAAAAGATACAGAAAACAGTAATTCATACATAACATTTTCTAAAGATGACAGACAGGATACATCCTTTGATCCTAAACAAATCCAAATGTTCATTGTAGGATGCACTCCTTGCATAGGAGAGCATTGGGACAAAGCTATTCCATGTGCAG…
30VIRUSput	1.08	0.0025	2	gi|1020194|gb|U31782.1|HPU31782	1-461	Human papillomavirus type 24, complete genome	pool3-skin-pathogen_S3_L001	skin	FAP	461	1-461(461)	HPV24(98.92%)	Betapapillomavirus 1	HPV24	Betapapillomavirus 1	AACAGTGGGTCACCCTTATTTCAATGTTTACAACAATGATGGCACAGTATTAGAGGTCCCTAAGGTTTCAGGAAATCAACACAGAGTTTTTAGGCTTAAATTACCAGACCCTAATAGATTTGCTTTAGCAGATATGTCCGTATATAATCCAGAGAAGGAAAGATTGGTATGGGCTTGCAGAGGAGTAGAAATAGGTAGAGGACAACCATTAGGTGTTGGGACAAGTGGACATCCATTATTTAACAAAGTGAATGACACAGAAAACCCTGTATCATATAGGACACAAGCATCGTCCACAGATGATAGACAAAATACCTCATTTGATCCTAAACAAATTCAAATGTTTATTATAGGTTGTGCACCCTGCATAGGAGAACATTGGGAAGTAGCTGAGAGGTG…
32VIRUSput	6.06	0.0025	2	gi|1166134776|gb|KY652675.1|	1-99	Human papillomavirus type 23 strain HPV-23/Lancaster/2015, complete genome	pool3-skin-pathogen_S3_L001	skin	FAP	99	1-99(99)	HPV23(93.94%)	Betapapillomavirus 2	HPV23	Betapapillomavirus 2	TAACAGTGGGCCATCCTTATTTTGATGTTAGATCACCGGATGGTAGTAAAATAGATGTACCAAAGGTTTCAGGGAATCAATTCAGAGCCCTTAGAGTTA
15VIRUSput	0.89	73.9851	60212	gi|1031620603|gb|KR816180.1|	1-451	Human papillomavirus type 193 isolate ACS260, complete genome	pool3-skin-pathogen_S3_L001	skin	FAP	451	1-451(451)	HPV-mSK006(98.89%)	Gammapapillomavirus	HPV-mSK006	Gammapapillomavirus	TAACTGTGGGTCATCCTTATTTTCCTGTTAAAAGTCCAGAGGGTACAGTGCAAGTTCCAAAGGTTTCAGGAAATCAGTTTAGGGTATTCAGATTAGAATTACCAGATCCTAACAGGTTTGCTCTCATTGATCCCTCTATTTTCAATCCAGACAAACAACGTTTGGTGTGGAAGATTAGGGGTTTAGAAGTAATACGAGGAGGTCCTCTAGGTATAGGATCTACAGGGCATCCTTTATTAAATAAAATTAATGATACAGAAAATCCAAATCAATATTTTACATCCAGCACAGATAATAGGCAAAATGTGTCTTTAGACCCAAAACAAACACAACTTTTAATTGTTGGTTGTGAACCTTGTACTGGGGCACATTGGGATATAGCAAAAGCATGTGCAGAGC…
23VIRUSput	1.07	0.043	35	gi|50236486|gb|AY382779.2|	1-468	Human papillomavirus type 96, complete genome	pool3-skin-pathogen_S3_L001	skin	FAP	484	1-484(484)	HPV96(98.14%)	Betapapillomavirus 5	HPV96	Betapapillomavirus 5	TAACAGTGGGTCATCCTTATTTTGATGTGAGGAAAAATAATGGAGATCATGAAGTGTTAGTTCCCAAGGTGTCAGGTAATCAGTACAGGGCCTTTAGGGTACACTTACCGGATCCTAACAGATTTGCTTTAGCTGACATGTCAGTGGTAAATCCTGATAGGGAGCGTTTGGTATGGGCTATTAGAGGAATGGAAATTGGTCGTGGACAGCCATTAGGTGTAGGTACATCAGGACATCCATTATTTAACAAGGTGAAAGACACGGAAAATCCAAATGGCTATAATACAGGTGGAAAGGATGATAGGGTGAATACATCCTTTGATCCCAAACAAATTCAAATGTTTGTTTTGGGTTGTATACCCTGCTTGGGGGAACATTGGGACAAGGCCTTACCTTGTG…
25VIRUSput	5	0.0025	2	gi|312451821|gb|GU117634.1|	1-460	Human papillomavirus type 134, complete genome	pool3-skin-pathogen_S3_L001	skin	FAP	460	1-460(460)	HPV134(95%)	Gammapapillomavirus 7	HPV134	Gammapapillomavirus 7	AACAGTGGGTCACCCTTATTTTCCAATAACTGACAGTAGGACTAAGGCTGTCACAGTTCCTAAAGTTTCAGGAAATCAATACAGAGTTTTTAAGTTACAACTTCCAGATCCTAACAAGTTAGCATTAGTAGATAATAAAGTGTATGATCCATCAACAGAACGATTGGTTTGGAAGCTAAAGGGTATTGAGGTCATCAGAGGAGGTCCTTTAGGAATTGGGACAACAGGTCACCCCTTGCTAAATAAGCTAAATGATACAGAGAATCCAAATAACTACTTTCAAGGTAGTACTGATAGCAGACAAAATGTTTCAATGGACCCTAAACAAACCCAGCTTTTAATTGTAGGATGTGTCCCTCCTACTGGTGCACACTGGGATGCTGCTAAAGCTTGTTCTGA…
29VIRUSput	0.86	0.0025	2	gi|1273499034|gb|MF588682.1|	1-465	Betapapillomavirus 2 isolate Beta02_m292c14, complete genome	pool3-skin-pathogen_S3_L001	skin	FAP	465	1-465(465)	HPV-mm292c14(99.14%)	Betapapillomavirus	HPV-mm292c14	Betapapillomavirus	AACTGTGGGCCATCCTTATTTTGATGTTAGGTCACAAGATGGTAACAAAATTGATGTGCCAAAAGTCTCAGGAAATCAATATAGGGCCTTTCGAGTTACATTTCCAGACCCTAATAAGTTTGCATTAGCAGATATGACCATTTATGATCCCGATAAATACAGATTAGTATGGGCCTGCAAAGGTCTTGAAATTGGTCGAGGGCAGCCCTTAGGGGTAGGCACTACAGGTCATCCATTATTTAACAAATTACGTGATGCAGAAAATTCCAGCGAACGTCAGGGAGATACTGCTGCAGATGACAGAATGAATATATCTTTTGATCCTAAGCAGGTACAAATGTTCATAATAGGTTGCACACCGTGTTTAGGTGAATATTGGGATCAAGCGCCTGTATGTAA…
24VIRUSput	0.23	0.0049	4	gi|2911551|emb|Y15174.1|	1-428	Human papillomavirus type 76 E6, E7, E1, E2, E4, L2, and L1 genes	pool3-skin-pathogen_S3_L001	skin	FAP	428	1-428(428)	HPV76(99.77%)	Betapapillomavirus 3	HPV76	Betapapillomavirus 3	GATGTTAGAGACACTGGGGATTCAACAAAAATACAGGTTCCTAAAGTATCAGGGAATCAGTTTAGAGCATTTAGATTACTACTACCAGATCCCAATAGATTCGCCTTGGTAGACATGAATGTCTATAATCCTGAGAAGGAAAGACTGGTTTGGGCCTGTAGAGGTTTGGAAATAGGTCGCGGACAACCCCTAGGAGTAGGGTCTACAGGTCATCCCCTATTTAATAAAGTGAAGGATACGGAAAATTCTAATAATTATATAGTAACATCTAAGGATGATAGGCAGGACACCTCATTTGATCCTAAACAGGTTCAAATGTTTATTATTGGCTGCGCACCGTGCATAGGTGAGCACTGGGATGCAGCCAAGCCCTGTGATGCTGACAGAGGGGTAGGCAAA…
26VIRUSput	1.23	0.0074	6	gi|1273499743|gb|MF588792.1|	1-244	Gammapapillomavirus sp. isolate iGammaDysk6_w20c207a L1 (L1) and E6 (E6) genes, partial cds	pool3-skin-pathogen_S3_L001	skin	FAP	252	1-244(244)	HPV-mSK199(99.18%)	Gammapapillomavirus	HPV-mSK199	Gammapapillomavirus	TAACAGTGGGTCATCCTTATTTTAATAGATACTATGATACTGAAAATCCCTCTGTGTATCCTCCTAAGCAGGGTGACAATGTGGATAGCAGACAAGATGTGGCCTGTGATCCTAAGCAGGTTCAAATGCTTATTGTGGGCTGTAACCCTGCTATTGGACAGTATTGGGACACAACTAAATTTTGTGATGACCATAGACCATCCCCAGGAGCATGTCCAGCAATTGAATTAATGCATACAGTGATACAGGATG
31VIRUSput	1.14	0.0025	2	gi|290964861|emb|FN677756.1|	1-439	Human papillomavirus type 151, complete genome, isolate SIBX2	pool3-skin-pathogen_S3_L001	skin	FAP	439	1-439(439)	HPV151(98.86%)	Betapapillomavirus 2	HPV151	Betapapillomavirus 2	AACAGTGGGCCATCCTTATTTTGATGTAAGATCAGCAACAGATGGAGCAAAAATAGAAGTCCCAAAGGTGTCAGGGAACCAGTATAGAGCATTTAGAGTAACCTTTCCAGATCCTAATAAATTTGCTCTAGCAGATATGACAATTCATGATCCTGAGAGGTACAGATTAGTATGGGCTTGCAAAGGCTTAGAAATCGGGAGAGGACAGCCCATAGGTGTAGGTACCACAGGTCATCCATTATTTAATAAATTACATGACACTGAAAATCCTAGTGAACGCCAGACAGGCACAGCAGATGATAGAAGAAATGTTTCTTTTGATCCTAAACAGGTACAAATGTTTATTATTGGTTGCATACCTTGTTTAGGGGAACATTGGGATAAAGCACCAGTGTGTGA…
21VIRUSput	0.85	0.2666	217	gi|1031620561|gb|KR816174.1|	3-471	Human papillomavirus type 187 isolate ACS447, complete genome	pool3-skin-pathogen_S3_L001	skin	FAP	471	3-471(469)	HPV187(99.15%)	Gammapapillomavirus 26	HPV187	Gammapapillomavirus 26	TAACTGTGGGTCATCCTTATTTCCAAATAGATAATCCAGCTGTACCTGGACAGGTATTCGTTCCAAAAGTCTCTGGTTCACAATTTAGGGTTTTTAGGCTACAACTTCCAGATCCTAACAAATTTGCTTTAATTGATAGAACATATTATAATTCAGATCATGAGCGTCTTGTTTGGAGGGTAAGGGGTATCCAAATTGGAAGGGGAGGACCTTTGGGATTGGGAACATCGGGTCATCCTTTATTTAACAAATTAGGTGACACTGAAAATCCTGCAGTTTATCCTCCTAAAGCTGGTAATGATAATAGGCAGAATGTGTCTGTTGATCCAAAACAGGTTCAGTTATTTATTATAGGGTGTGAACCAGCGACTGGAGAGCATTGGGATGTTGCTAAACCTT…
19VIRUSput	0.86	1.2017	978	gi|396940|emb|X74470.1|	1-463	Human papillomavirus type 19 genomic DNA	pool3-skin-pathogen_S3_L001	skin	FAP	480	1-479(479)	HPV19(98.96%)	Betapapillomavirus 1	HPV19	Betapapillomavirus 1	AACTGTGGGTCATCCTTATTTTAATGTTTATAATGTTGCAGGATCAAAATTAGAAATTCCAAAAGTTTCAGGAAATCAACACAGGGTTTTTAGATTAAAACTACCAGACCCTAATCGCTTTGCACTTGCTGATATGTCAGTGTATAATCCTGATAAAGAAAGGTTAGTGTGGGGCTGCAGAGGAATTGAAATAGGTAGAGGGCAACCACTAGGTGTAGGTAGTGTAGGACATCCATTGTTTAACAAAGTAGGGGATACAGAGAACCCTAACTCATATAAGGGCACTTCTACTGATGACAGGCAAAATGTATCATTTGACCCTAAACAGCTACAAATGTTTATTATAGGCTGTGCTCCCTGTATAGGGGAACACTGGGATAAAGCATTACCATGTGCTGA…
16VIRUSput	0.68	17.8033	14489	gi|1031620582|gb|KR816177.1|	1-443	Human papillomavirus type 190 isolate ACS133, complete genome	pool3-skin-pathogen_S3_L001	skin	FAP	467	5-465(461)	HPV-mSK193(98.48%)	Gammapapillomavirus	HPV-mSK193	Gammapapillomavirus	AACTGTGGGTCATCCTTATTTTGAAGTGCGCAACGGTCAGGGTGATAAAGTTGAAGTTCCTAAAGTATCAGGCAATCAGTATAGAGTACTACGAGTAACACTGCCAGATCCTAATAAATTTGCCCTTGTAGAGCCCTCAGTGTATAATCCAGACCACGAACGTTTGGTTTGGCGGTTGCGTGGTATGGAAGTGGGACGTGGGGGTCCTCTAGGTGTAGCAACGACTGGCAACCCATTATTTAATAAATATGGGGATACTGAAAATCCTAACACATATCCAAGACCTCAAACAGATGATAACAGGCAAAATGTATCTGTAGACCCTAAACAGACTCAATTATTTATGGTGGGATGTACTCCACCAATAGGTGCTCACTGGGATATAGCAGAATTTTGTGA…
20VIRUSput	0.23	2.3272	1894	gi|28864502|gb|AY204690.1|	8-450	Human papillomavirus isolate FA107.1 major capsid protein (L1) gene, partial cds	pool3-skin-pathogen_S3_L001	skin	FAP	471	3-471(469)	HPV-mSK250(99.15%)	Gammapapillomavirus	HPV-mSK250	Gammapapillomavirus	TAACTGTGGGTCATCCTTATTTTAATGTACCAGATGCACAGGATGAATCTAAGATAGCTGTTCCTAAATGCTCTGGAAATCAATATCGTTGTCTGCGGTTAAACTTACCAGATCCAAATAAGTTTGCTTTAATTGATGATACAATATTTAATCCAGAAAGAGAACGGTTGGTTTGGCGAGTTAAAGGGTTAGAAGTAAGTCGTGGTGGACCTTTAGGAGTAGGTACCGTTGGTCATCCTTTGTTTAATAAGTTTGGGGATACGGAAAATTCTATTGTATATCCTCCAAAACAAACAAAGGATGATAGACAACAGTTTTCACAAGATCCGAAACAAGTTCAACTTTTAATAGTTGGTTGTACTCCAGCAGTAGGGGAACATTGGGATGTTGCTAAATTCT…
59VIRUSput	1.09	0.0094	2	gi|1273499555|gb|MF588748.1|	1-458	Gammapapillomavirus 24 isolate Gamma24_m090c66, complete genome	pool4-skin-pathogen_S4_L001	skin	FAPM1	461	1-458(458)	HPV-mm090c66(98.91%)	Gammapapillomavirus	HPV-mm090c66	Gammapapillomavirus	AACAGTGGGGCATCCTTTTTTTGAAGTACGTGCAGTGGATGAGCAAGTTCAAGTTCCTAAGGTTTCTGGCAATCAGTTTCGTGTTTTACGTATTTCTCTGCCAGACCCAAATAAATTTGCTTTAGTAGATCCAGGTATATATGATTCAGAACGTGAACGGTTGGTGTGGAGACTTAGAGGATTAGAAATAGGTAGAGGTGGTCCCCTTGGTGTTGCTACTACAGGCAATCCACTGTTTAATAAATATAATGATACTGAAAATCCAAATAAATACCCAGCCCCACAGTCTGATGATAACAGACAAAATGTTTCTGTTGATCCTAAACAAACTCAACTGTTTCTGGTTGGGTGCACACCACCTATAGGGGCGCATTGGGATATTGCAGAGTTTTGTAAAGA…
40VIRUSput	0.65	1.495	317	gi|126131393|gb|EF422221.1|	1-462	Human papillomavirus type 107, complete genome	pool4-skin-pathogen_S4_L001	skin	FAPM1	462	1-462(462)	HPV107(99.35%)	Betapapillomavirus 2	HPV107	Betapapillomavirus 2	TAACAGTGGGGCATCCTTATTTTGATGTTCGGTCGTCTGATGGCTCTAAAGTAGAAGTACCTAAAGTGTCAGGAAATCAATTTAGGGCATTTCGAATGCTGTTTCCAGATCCCAATCGATTTGCATTAGCAGACATGTCAGTATACAATCCTGACAAGGAAAGGCTGGTATGGGCCTGTGCAGGTATAGAAATTAATCGAGGACAACCATTAGGTGTTGGTACAACTGGTCATCCTTTGTTCAATAAGGTAAAGGACACTGAAAATACAAATAGCTATCAAAACAGTTCAACAGATGATAGACAAAACATTTCATTTGACCCTAAACAAGTACAGATGTTTGTTATAGGATGCACACCATGTTTAGGGGAATATTGGGATAGGGCACTGCCATGCGATG…
46VIRUSput	1.07	1.1366	241	gi|343411585|gb|HM999996.1|	1-468	Human papillomavirus type 144 isolate CL3740, complete genome	pool4-skin-pathogen_S4_L001	skin	FAPM1	487	1-487(487)	HPV144(98.15%)	Gammapapillomavirus 17	HPV144	Gammapapillomavirus 17	TAACAGTTGGGCATCCTTATTTTGAAATTCGACAAAACGATCAGGCAGATGTTATTCAAGTGCCTAAGGTATCTGCAAGTCAATATAGAGTAATGCGAATGATATTACCAGATCCTAATAGATTTGCTCTAATTGAACCTTCCATATATAACCCAGAGCATGAACGTTTAGTTTGGAAATTGAGAGCAATAGAAATAGGCCGAGGTGGTCCTCTAGGTATCAGTTCATCTGGTCATCCATTATTTAATAAGTTAGGTGACACTGAAAATCCTAACAAATACATGAGCAAACAGTCTAGGGATAACAGGCAAGATGTGTCTTTTGATCCCAAACAAACACAGCTATTTATAGTAGGTTGTACACCTTCATTAGGGGAACATTGGGATGTTGCTCCTGAAT…
45VIRUSput	0.45	1.2639	268	gi|19423659|gb|AF489710.1|	5-447	Human papillomavirus isolate FAIMVS6.3 major capsid protein (L1) gene, partial cds	pool4-skin-pathogen_S4_L001	skin	FAPM1	487	1-487(487)	HPV93(92.4%)	Betapapillomavirus 1	HPV93	Betapapillomavirus 1	TAACAGTGGGGCATCCTTATTATAATGTTTACAATAATAATGGAACAGTGTTGGAAGTACCAAAGGTTTCTGGTAATCAGCATAGGGTATTTAGATTAAAGTTACCAGACCCAAATAGGTTTGCATTAGCTGATATGTCTGTTTATAATCCTGAAAAGGAGAGGTTGGTTTGGGCCTGCAGAGGCTTGGAAATAGGGCGAGGCCAACCTTTAGGTGTAGGTACTACTGGGCATCCATTATTTAATAAGGTAAATGATACAGAAAATCCTCTAACTTACAGAAATCAAGCATTTTCTACTGATGATAGACAAAACACATCATTTGATCCAAAACAAATACAAATGTTTATAATAGGTTGTACACCATGCGTAGGCGAACACTGGGATGTTGCTCCTAAAT…
33VIRUSput	0	39.3982	8354	gi|39777334|gb|AY468428.1|	5-444	Human papillomavirus isolate FA131 major capsid protein (L1) gene, partial cds	pool4-skin-pathogen_S4_L001	skin	FAPM1	465	1-465(465)	HPV37(96.77%)	Betapapillomavirus 2	HPV37	Betapapillomavirus 2	TAACAGTGGGGCATCCTTATTATGATGTCAGATCTAGTGATGGCTTAAAAATCGAGGTTCCTAAAGTATCTGGAAATCAATACAGAGCTTTTAGAGTTAGGTTACCAGATCCAAATAAATTTGCTTTAGCAGATATGTCAGTATACAATCCAGAAAAGGAAAGGTTGGTGTGGGCCTGTGCAGGCTTGGAGATAGGCCGAGGGCAACCACTTGGAGTAGGAACAACAGGTCACCCTTTATTTAATAAATTAAGGGACACTGAGAATAATAGTAATTACCAAGGGGGGTCACGGGATGATAGACAAAACACATCATTTGATCCAAAACAAGTACAGATGTTTGTAGTAGGATGTGTGCCATGCATGGGTGAACATTGGGATAAAGCACCTGTTTGTGCAT…
36VIRUSput	1.88	5.3811	1141	gi|1144331551|gb|KX781282.1|	1-478	Human papillomavirus isolate Dysk3, complete genome	pool4-skin-pathogen_S4_L001	skin	FAPM1	481	1-481(481)	HPV-mDysk3(97.51%)	Gammapapillomavirus	HPV-mDysk3	Gammapapillomavirus	TAACAGTTGGGCATCCTTATTTTCCAATAACTGATAGTAATACTAAGGCTGTCACTGTTCCTAAAGTTTCAGGAAATCAGTATAGAGTTTTTAAGTTACAGCTCCCTGACCCTAACAAGTTAGCATTGATAGATACCAAAGTGTATGATTCTGCAACAGAAAGATTGGTTTGGAAGCTAAAAGGCATAGAGGTAATCAGAGGTGGTCCTTTAGGAATTGGAACAACAGGTCACCCACTGTTTAATAAATTAAATGATACTGAAAACCCAAATAATTATGTTCAGGGTAGCACAGACAGCAGACAAAATGTTTCTATGGACCCTAAACAAACCCAGCTTTTGATTGTAGGATGTGTGCCTCCTACAGGTGCACATTGGGATGCTGCTAAGGCCTGTGCTG…
54VIRUSput	1.52	0.0283	6	gi|562316|emb|X79943.1|	1-264	Human Papillomavirus vs42-1 DNA, part of L1 ORF	pool4-skin-pathogen_S4_L001	skin	FAPM1	264	1-264(264)	HPV-mm292c14(97.73%)	Betapapillomavirus	HPV-mm292c14	Betapapillomavirus	CACTACAGGTCATCCATTATTTAACAAATTACGTGATGCAGAAAATTCCAGCGAACGTCAGGGAGATACTGCTGCAGATGACAGAATGAATATATCTTTTGATCCTAAGCAGGTACAAATGTTCATAATAGGTTGCACACCGTGTTTAGGTGAATATTGGGATCAAGCGCCTGTATGTAAAGATGCAGGTAACCAAATGGGCTTATGTCCTCCTCTTGAACTAAAGAATAGTGTCATAGAAGATGGCGATATGACAGATATAGG
47VIRUSput	0	0.2122	45	gi|6694910|gb|AF217676.1|AF217676	5-219	Human papillomavirus isolate FA31 major capsid protein L1 gene, partial cds	pool4-skin-pathogen_S4_L001	skin	FAPM1	259	1-251(251)	HPV-mSK101(97.21%)	Gammapapillomavirus	HPV-mSK101	Gammapapillomavirus	TAACAGTTGGGCATCCTTATTTCAATAAAGAAGGAGACACTGAAAATCCTGCAGTTTATGTTAATTCACAAGATGGTGATCACAGAATGAACGTTGCAATGGACCCTAAACAAACTCAGTTATTTATTATTGGCTGCACACCAGCAGAAGGAGAATACTGGGACACAGCTGAACCTTGTAAACCACTACAAGAAGGTGAATGTCCTCCTCTACAGTTAGTTAATAATATAATACAAGATGGCGATATGGCAGATATAGG
43VIRUSput	0.82	0.5659	120	gi|1273499435|gb|MF588733.1|	1-243	Gammapapillomavirus 19 isolate Gamma19_w18c11d, complete genome	pool4-skin-pathogen_S4_L001	skin	FAPM1	265	1-258(258)	HPV-mw18c11d(97.67%)	Gammapapillomavirus	HPV-mw18c11d	Gammapapillomavirus	TAACAGTTGGGCATCCTTATTTCAATAAATATTCAGATGTAGAAAACCCTAATACATACCCTGCGCCTGAGCAGCAAGATAACAGGGTAGATTTGGGATTTGATCCCAAACAAAATCAGGTATTTATAGTTGGTTGCACACCTCCTTGGGGTGAATATTGGGATACAACTAAACCTTGTGCAGACAGAGAATTAGAGCCTGGTGAATGTCCACCAATAGAAAGAGTTTCAGCTTATATAGAAGATGGCGATATGAAAGATATCGG
41VIRUSput	3.6	1.2639	268	gi|512390687|gb|KC752101.1|	1-361	Human papillomavirus isolate KC99 L1 gene, partial cds	pool4-skin-pathogen_S4_L001	skin	FAPM1	487	1-485(485)	HPV201(78.81%)	Gammapapillomavirus 27	HPV201	Gammapapillomavirus 27	TAACAGTTGGGCATCCTTATTTTGAAATTCGTGATACTGTAAATCAAAACAAGGTATTAGTACCTAAAGTCTCAGGTAATCAATTTAGGGTGTTTAGATGTAAGTTACCAGATCCAAACAAATTTGCTTTGATAGATCAATCTATTTACAATCCAGAACGAGAACGCTTGGTGTGGCGCATTAGAGGTTTGGAGGTAGGCCATGGTGGCCCTCTTGGTATTGGCACTAGTGGTCATCCTTTGTTCAATAAATTTAATGATACAGAAAATCCAAACAAATATCCTGCAAAACAAACAGATGACAATCGTCAGAATATTTCTTTTGATCCTAAGCAAGTTCAGCTTCTAATGGTGGGGTGTACTCCACCTATCGGAGAACACTGGGATGTAGCAAAATCTT…
38VIRUSput	6.62	1.5327	325	gi|296495860|gb|GQ845445.1|	1-468	Human papillomavirus type 123, complete genome	pool4-skin-pathogen_S4_L001	skin	FAPM1	487	1-487(487)	HPV123(92.61%)	Gammapapillomavirus 7	HPV123	Gammapapillomavirus 7	TAACAGTGGGGCATCCTTATTTTCCTGTAAAGGATCCAGTGTCTCATGAAATAACAATTCCTAAAGTATCTGGCAACCAATTTAGAGTTTTCAAATTACAGCTACCTGATCCTAACAGGTTTGCTTTGGTAGATACTTCTGTTTATAATTCTGATACAGAACGCCTAGTATGGAAATTAAGAGGTATAGAAATACTTAGAGGTGGGCCCTTAGGTGTTGGATCTACAGGCCATCCACTACTTAATAAGTTGTATGACACAGAAAATCCTAATAATTACTTTCAGGGTGCTACAGATAGCAGGCAGAATGTTTCCTTAGATCCCAAGCAAACTCAATTATTAGTAGTTGGCTGCGAACCTTGCATTGGAGCTCATTGGGATGCTGCAAAGCCTTGTGTCA…
56VIRUSput	0.87	0.0094	2	gi|256807731|gb|GQ246951.1|	1-459	Human papillomavirus type 118 clone K2, complete genome	pool4-skin-pathogen_S4_L001	skin	FAPM1	459	1-459(459)	HPV118(99.13%)	Betapapillomavirus 1	HPV118	Betapapillomavirus 1	TAACAGTTGGGCATCCTTATTTCAATATATTTAATAATGATGGTAATAAGTTGGAAGTGCCCAAAGTATCAGGAAACCAGCATAGAGTATTTCGATTGCGCTTGCCAGACCCTAACAGATTTGCTCTAGCAGATATGTCTGTTTATAATCCTGATAAGGAACGATTGGTATGGGCTATTACTGGCCTGGAAATAGGTAGGGGACAGCCGCTTGGTGTTGGTACTAGTGGTCATCCATTATTTAACAAATTTAATGATACTGAAAATGGTAACAAATATACCAACACTAGTACAGATGATAGGCAAAATATTTCCTTTGATCCCAAACAGCTTCAGATGTTTATAATAGGCTGTACCCCTTGTATTGGTGAGCACTGGGACAGAGCACCAGCATGTGTTG…
37VIRUSput	0.85	3.2918	698	gi|1214938671|gb|MF356498.1|	1-236	Human papillomavirus isolate ICB1, complete genome	pool4-skin-pathogen_S4_L001	skin	FAPM1	262	1-255(255)	HPV224(97.25%)	Gammapapillomavirus	HPV224	Gammapapillomavirus	TAACAGTTGGGCATCCTTATTTCAATAAAATTCAAGACACAGAAAACCCAAATAAATATGTGCCTAAAGCGGGCGATGAAAACAGATTAAATATTAGTGTTGATCCAAAACAGGTACAGCTACTTATTGTGGGCTGTGTGCCTGCAACAGGAGAACATTGGGATATTGCAAGGCCATGTGATGATGAGCAAAATGCTGGTGACTGTCCTCCTATCCAGCTTTTAAATACTGTAATTCAGGATGGCGATATGAGAGATATCGG
55VIRUSput	0.88	0.0094	2	gi|1144331739|gb|KX781283.1|	1-454	Human papillomavirus isolate Dysk4, complete genome	pool4-skin-pathogen_S4_L001	skin	FAPM1	458	1-454(454)	HPV-mKN1(98.02%)	Gammapapillomavirus	HPV-mKN1	Gammapapillomavirus	TAACAGTTGGGCATCCTTTTTTTGAAGTTCGAAATCAGCAGGAAAAAGTTGAAGTTCCTAAAGTTTCTGGAAACCAGTTTAGAGTTTTACGAGTAATGTTACCAGATCCTAACAAGTTTGCACTGGTAGATCCCACTATTTATAATGTCGAAAGAGAGCGCTTAGTGTGGCGCTTACGAGGGTTGGAGATTGGAAGAGGTGGTCCACTAGGAGTGGCTACAACTGGTAATCCACTGTTTAATAAGTATAAAGACACAGAAAATCCTAATACATATCCTGCACCTCAAACTGATGATAACAGGCAAAATGTTTCTGTAGACCCCAAACAAACACAGTTATTTATGGTAGGCTGTGCACCTTCTATTGGAGCCCATTGGGATATTGCTGAGTTCTGTAAAG…
35VIRUSput	0.65	23.2362	4927	gi|1144332172|gb|KX781287.1|	3-462	Human papillomavirus isolate DyskC, complete genome	pool4-skin-pathogen_S4_L001	skin	FAPM1	462	3-462(460)	HPV145(99.13%)	Betapapillomavirus 2	HPV145	Betapapillomavirus 2	TAACAGTGGGGCATCCTTATTTTGATGTAAGGAACAATGATGGTTCTAAAATAGAAGTTCCTAAAGTCTCAGGTAATCAGTATAGGGCTTTTCGAGTACAATTACCAGATCCAAACAGATTTGCATTGGCTGATATGTCTGTTTACAATCCAGAAAGAGAAAGATTGGTGTGGGGCCTACGAGGACTAGAAATAGGAAGAGGACAACCCTTAGGAGTAGGTACTACCGGCCATCCACTGTTTAACAAGGTTAGAGACACAGAAAACTCTAATAGTTATCAGGAAGTATCTACAGATGATAGACAAAACACATCATTTGATCCCAAACAGGTACAAATGTTTGTAGTTGGGTGTATTCCCTGTTTAGGAGAACATTGGGATAAGGCTGAAGTGTGTCCAG…
57VIRUSput	0.44	0.0094	2	gi|19423685|gb|AF489723.1|	1-228	Human papillomavirus isolate FAIMVS15.1 major capsid protein (L1) gene, partial cds	pool4-skin-pathogen_S4_L001	skin	FAPM1	236	1-229(229)	HPV-mSK102(88.65%)	Gammapapillomavirus	HPV-mSK102	Gammapapillomavirus	TAACAGTGGGGCATCCTTATTTCAATAAGGTAGGTGACACTGAAAATCCTTCCATTTACCCAGAAAATGGCGGTGTAGACCAACGTATGAATTGCTCATTTGATCCTAAACAGGTTCAAATGTTTATTGTGGGATGCACTCCAGCTACAGGAGAATTTTGGGACGTTGCTAAACCTTGCAATACCTTGGAAAAAGGCAGTTGCCCACCTATAGAATTAGTAAATAGTCCTATTCAG
39VIRUSput	7.22	2.2449	476	gi|312451805|gb|GU117632.1|	1-457	Human papillomavirus type 132, complete genome	pool4-skin-pathogen_S4_L001	skin	FAPM1	481	1-476(476)	HPV132(92.02%)	Gammapapillomavirus 12	HPV132	Gammapapillomavirus 12	TAACAGTTGGGCATCCTTTTTTTAATGTATATACAGGTAACGATAACAACAAACGGTTAAGTATTCCAAAAGTTTCTTCGTGTCAGTATAGAGTATTTCATTGTAAATTACCAGATCCAAACAGGTTTGCGTTAATAGATCAGAAGCTTTATAACCCCGATAGGGAACGGTTGGTGTGGAAATTTACAGGAATGGAGATAGGTCGTGGTGGTCCTTTAGGTATTTCCTCTACTGGTCATCCATTGTATAATAAAATTAGAGATACTGAAAATCCCAATCAGTATCCAGGCGATGGTGCAGAACAGCGAATGGATTTTTCAATGGATCCTAAACAAGTTCAGTTATTTATTGTTGGATGTGCACCAGCTACAGGTGAATATTGGGATGTAGCAAAAAAAT…
34VIRUSput	0.43	16.9591	3596	gi|312451821|gb|GU117634.1|	1-462	Human papillomavirus type 134, complete genome	pool4-skin-pathogen_S4_L001	skin	FAPM1	462	1-462(462)	HPV134(99.35%)	Gammapapillomavirus 7	HPV134	Gammapapillomavirus 7	TAACAGTGGGGCATCCTTATTTTCCAATAACTGACAGTAGGACTAAGGCTGTCACAGTTCCTAAAGTTTCAGGAAATCAATACAGAGTTTTTAAGTTACAGCTTCCAGATCCTAATAAGTTAGCATTAGTAGATAATAAGGTGTATGATCCATCAACACAACGATTAGTTTGGAAACTGAAAGGTATTGAGGTCATCAGAGGAGGTCCTTTAGGAATTGGAACAACAGGTCACCCCTTGCTAAATAAGTTAAACGATACAGAGAATCCAAATAATTATTTTCAGGGTAGTACTGATAGCAGACAAAATGTTTCAATGGATCCTAAACAAACCCAGCTTTTAATAGTAGGATGTGTCCCTCCTACTGGTGCACACTGGGATGCTGCTAAAGCTTGTGCTG…
60VIRUSput	8.66	0.0094	2	gi|1273499058|gb|MF588685.1|	1-254	Betapapillomavirus 4 isolate Beta04_m292c100, complete genome	pool4-skin-pathogen_S4_L001	skin	FAPM1	257	1-257(257)	HPV-mm292c100(91.05%)	Betapapillomavirus	HPV-mm292c100	Betapapillomavirus	ACAGGACATCCTTTGTTTAATAAAGTGTTAGATACTGAAAATCCTAATAAATATAACACAGGTGCGAAGGATGATAGGGTAAATACGTCCTTTGATCCCAAACAAATACAATTGTTTGTAGTAGGCTGTACACCATGTTTAGCAGAGCATTGGGATACAGCTTTACCTTGTGCTGAAAAAAAGCCAGATACAGGGGGTTGTCCCCCTTTAGAATTAAAAACTACTGTAATACAAGATGGCGATATGGCAGATATCGG
50VIRUSput	0.7	0.033	7	gi|39777347|gb|AY468434.1|	6-435	Human papillomavirus isolate FA20.2 major capsid protein (L1) gene, partial cds	pool4-skin-pathogen_S4_L001	skin	FAPM1	456	1-454(454)	HPV138(93.39%)	Gammapapillomavirus 7	HPV138	Gammapapillomavirus 7	TAACAGTGGGGCATCCTTATTTCCCTATAAAGAATGGGGACACTATAACTGTTCCTAAGGTGTCTGGGAATCAATATAGAGTGTTCAGATTACAGTTACCTGACCCTAATAGATTTGCATTAGTTGACCCATCTATTTATGATCCTGACAAAGAAAGATTAGTATGGAAACTTAGAGGTATTGAAATTATGCGTGGGGGACCTTTAGGTATTGGCTCCACTGGTCATCCTCTGCTAAACAAACTCTATGACACAGAAAATCCTACTAATTATTTTCAGGGTGCCACAGATAATAGGCAAAATGTGTCTACAGATCCCAAGCAAACGCAACTACTCATTGTTGGTTGTGAGCCTTGTACAGGGGCACACTGGGATGCAGCAAAAGCCTGTGCTTCTTCTA…
42VIRUSput	1.29	0.5565	118	gi|1273499034|gb|MF588682.1|	1-465	Betapapillomavirus 2 isolate Beta02_m292c14, complete genome	pool4-skin-pathogen_S4_L001	skin	FAPM1	465	1-465(465)	HPV-mm292c14(98.71%)	Betapapillomavirus	HPV-mm292c14	Betapapillomavirus	TAACAGTGGGGCATCCTTATTTTGATGTTAGGTCACAAGATGGTAACAAAATTGATGTGCCAAAAGTCTCAGGAAATCAATATAGGGCCTTTCGAGTTACATTTCCAGACCCTAATAAGTTTGCATTAGCAGATATGACCATTTATGATCCCGATAAATACAGATTAGTATGGGCCTGCAAAGGTCTTGAAATTGGTCGAGGGCAGCCCTTAGGGGTAGGCACTACAGGTCATCCATTATTTAACAAATTACGTGATGCAGAAAATTCCAGCGAACGTCAGGGAGATACTGCTGCAGATGACAGAATGAATATATCTTTTGATCCTAAGCAGGTACAAATGTTCATAATAGGTTGCACACCGTGTTTAGGTGAATATTGGGATCAAGCGCCTGTATGTA…
48VIRUSput	1.64	0.0849	18	gi|1273499743|gb|MF588792.1|	1-244	Gammapapillomavirus sp. isolate iGammaDysk6_w20c207a L1 (L1) and E6 (E6) genes, partial cds	pool4-skin-pathogen_S4_L001	skin	FAPM1	251	1-244(244)	HPV-mSK199(98.77%)	Gammapapillomavirus	HPV-mSK199	Gammapapillomavirus	AACAGTGGGGCATCCTTATTTTAATAGATACTATGATACTGAAAATCCTTCTGTGTATCCTCCTAAGCAGGGTGACAATGTGGATAGCAGACAAGATGTGGCCTGTGATCCTAAGCAGGTACAAATGCTTATTGTGGGCTGTAACCCTGCTATTGGACAGTATTGGGACACAACTAAATTTTGTGATGACCATAGACCATCCCCAGGAGCATGTCCAGCAATTGAATTAATGCATACAGTGATACAGGATG
51VIRUSput	1.08	0.0236	5	gi|1273499724|gb|MF588785.1|	1-461	Gammapapillomavirus 24 isolate iGamma24_m815c11 L1 (L1) gene, complete cds	pool4-skin-pathogen_S4_L001	skin	FAPM1	484	1-480(480)	HPV-mSK237(97.71%)	Gammapapillomavirus	HPV-mSK237	Gammapapillomavirus	TAACAGTGGGGCATCCTTTTTTTGAAGTGCGTAATGGTTTGGGTGATACGGTTGAAGTTCCCAAAGTGTCAGGCAATCAATACAGAGTGCTTCGTGTTACTTTACCAGATCCTAATAAATTTGCCTTAGTGGACCCTACAGTATATAACTCTGACCATGAGCGTTTAGTGTGGCGTTTACGTGGTTTGGAGGTAGGACGTGGAGGTCCTTTAGGGGTTGCCACCACTGGAAATCCATTATTTAATAAGTATGGGGATACTGAAAATCCTAATAGGTATCCACCTAAACAGACGGATGATAATAGACAAAATGTTTCTGTAGATCCTAAACAGACTCAGTTATTTATGGTAGGCTGTACTCCTCCTATAGGTGCTCACTGGGACATTGCAGAATTTTGTG…
53VIRUSput	0.45	0.0236	5	gi|39777357|gb|AY468439.1|	5-447	Human papillomavirus isolate FAIMVS6.5 major capsid protein (L1) gene, partial cds	pool4-skin-pathogen_S4_L001	skin	FAPM1	467	1-467(467)	HPV93(92.51%)	Betapapillomavirus 1	HPV93	Betapapillomavirus 1	AACAGTTGGGCATCCTTATTATAATGTTTACAATAATAATGGAACAGTGTTAGAAGTACCAAAGGTCTCTGGTAATCAGCACAGGGTATTTAGATTAAAGTTACCAGACCCAAATAGGTTTGCATTAGCTGATATGTCTGTTTATAATCCTGAAAAGGAAAGGTTGGTTTGGGCCTGTAGAGGCTTGGAAATAGGGCGAGGCCAACCTTTAGGTGTAGGTACTACTGGGCATCCATTATTTAATAAGGTAAATGATACAGAAAATCCTCTAGCATACAGAAATCAAGCATTTTCTACTGATGATAGACAAAACACATCATTTGATCCAAAACAAATACAAATGTTTATAATAGGTTGTACACCATGTGTGGGTGAACATTGGGATGTGGCCCCTAAATG…
52VIRUSput	0.23	0.0566	12	gi|396940|emb|X74470.1|	1-443	Human papillomavirus type 19 genomic DNA	pool4-skin-pathogen_S4_L001	skin	FAPM1	462	1-460(460)	HPV19(98.48%)	Betapapillomavirus 1	HPV19	Betapapillomavirus 1	TAACAGTGGGGCATCCTTTTTTTAATGTTTATAATGTTGCAGGATCAAAATTAGAAATTCCAAAAGTTTCAGGAAATCAACACAGGGTTTTTAGATTAAAACTACCAGACCCTAATCGCTTTGCACTTGCTGATATGTCAGTGTATAATCCTGATAAAGAAAGGTTAGTGTGGGGCTGCAGAGGAATTGAAATAGGTAGAGGGCAACCACTAGGTGTAGGTAGTGTCGGACATCCATTGTTTAACAAAGTAGGGGATACAGAGAACCCTAACTCATATAAGGGCACTTCTACTGATGATAGGCAAAATGTATCATTTGACCCTAAACAGCTACAAATGTTTATTATAGGCTGTGCTCCCTGTATAGGGGAACACTGGGATAAAGCATTACCATGTGCTG…
58VIRUSput	1.13	0.0094	2	gi|1020170|gb|U31779.1|HPU31779	1-355	Human papillomavirus type 21, complete genome	pool4-skin-pathogen_S4_L001	skin	FAPM1	355	1-355(355)	HPV21(98.87%)	Betapapillomavirus 1	HPV21	Betapapillomavirus 1	TAACAGTGGGGCATCCTTATTTTAATGTCTATGACGTCAATAGTGCTAAGATAAAAGTACCTAAAGTATCTGGGAATCAACACAGGGTATTCAGACTCAAATTGCCAGATCCTAATAGATTTGCACTTGCAGATATGTCTGTATACAATCCAGACAAGGAAAGATTAGTTTGGGCCTGCAGAGGTATAGAAATAGGAAGAGGGCAACCCTTGGGGGTGGGAAGTGTAGGTCACCCTTTATTTAATAAAGTTGGGGACACAGAAAATCCTAGTTCATACAAAACTCAACCAAATTCTACTGATGATAGACAAAATGTATCATTTGATCCCAAACAACTACAAATGTTTATAATAGG
49VIRUSput	1.25	0.0141	3	gi|1389447876|gb|MH172379.1|	1-239	Human papillomavirus type 222 isolate CT17, complete genome	pool4-skin-pathogen_S4_L001	skin	FAPM1	246	1-239(239)	HPV-mSK110(99.58%)	Gammapapillomavirus	HPV-mSK110	Gammapapillomavirus	TAACAGTTGGGCATCCTTATTTCAATAAATACTCAGATGTTGAAAATCCCAATGCTTACCCTCCAGCTCAAGAAGACGATAATAGATTAAATGTAGGTTTTGACCCTAAACAGAACCAGGTATTTATAGTCGGATGCACACCACCATGGGGTGAATATTGGGATATCGCAAAACCGTGTGCAGATAGAGTCCTTCAACCAGGCGAGTGTCCACCAATAGAACGAAAATCTGTGTATATTGAAGATG
44VIRUSput	0.23	0.5235	111	gi|19423665|gb|AF489713.1|	5-444	Human papillomavirus isolate FAIMVS8 major capsid protein (L1) gene, partial cds	pool4-skin-pathogen_S4_L001	skin	FAPM1	465	1-465(465)	HPV-mSK063(97.85%)	Gammapapillomavirus	HPV-mSK063	Gammapapillomavirus	TAACAGTGGGGCATCCTTATTTTGATGTAGTTGGAGGTGGTAACAAAATAGACGTTCCAAAAGTTTCAGCTAACCAGTATAGAGTAATGAGATTACTGTTGCCAGATCCTAATCAATTTGCTTTAATAGATACATCCATTTATAATCCTGAAAAAGAACGTTTAGTTTGGCGATTACAGGGCATTCAAATTGATCGAGGTGGCCCCTTAGGGGTTGGTAGCACTGGGCATCCTTTATTTGACAGGTTTATGGATACTGAAAATTCAAATAGGTATCCTAATTTAGGTGATAATGTTGTGGACCATCGTCAAAATACGTCTTTTGACCCTAAGCAGAATCAGTTATTTATTGTAGGATGTTCCCCAGCTATAGGTCAGCATTGGGATGTTACAGACCCTT…
79VIRUSput	2.13	1.0157	626	gi|1273499507|gb|MF588742.1|	6-380	Gammapapillomavirus 22 isolate Gamma22_w20c08a, complete genome	pool5-skin-pathogen_S5_L001	skin	CUT	382	3-377(375)	HPV-mw20c08a(97.87%)	Gammapapillomavirus	HPV-mw20c08a	Gammapapillomavirus	TGCCGGATCCGAATAAGTTTGCTATAGCAGATTACTGCGTTTACAACCCAGAAAAAGAGCGATTGGTTTGGAAATTGATAGGATTTCAAATGGATAGAGGCGGTCCTCTGGGGATTGGTGCAACAGGACATCCTTTATTCAATAAATATACAGATGCTGAAAATCCTCTAGTATATCCTCCAAACCAGGCAGAAGATGGAGATTACAGAATGGATATGGCCTTTGATCCAAAACAGGTACAAATTTGTATTGTGGGTTGTACACCAGCTATTGGACAGTTTTGGGATACATCAAAGTTTTGTCCCAACCATCAAACAACACCAGGTGATTGCCCACCACTAGAACTACGACATACTGTCATTCAGGACGGCGACATGGTCGA
76VIRUSput	1.38	0.6328	390	gi|4574425|gb|AF121428.1|AF121428	18-380	Human papillomavirus strain FA6 major capsid protein L1 gene, partial cds	pool5-skin-pathogen_S5_L001	skin	CUT	382	3-378(376)	HPV-mSK128(75.27%)	Gammapapillomavirus	EdPV2	Unclassified	TGCCGGATCCGAATAGGTTTGCACTTATTGATCAATCAATCTTCGACCCAAATAAAGAAAGATTAGTTTGGAGATTAAAAGCTGTTGAGATTGATAGAGGAGGACCCTTAGGTATTGGAACATCAGGCCATCCACTGTTTAATAAATATTCGGATACTGAAAATCCTGTGGAATATCCTCCTAATATACAAGATAATGATGATTTACGAATGGATGTTTCACATGATCCTAAGCAGTCTCAAATGTTTATTATTGGTTGTGCACCATCTGTTGGAGAGCATTGGGATAAGGCTGATTTTTGTAAAGATCATGTACCAACAAAGGGAGATTGCTACCCAATTAAACTAGTAACTTCTTATATAGAGGACGGCGACATGGTCGA
92VIRUSput	2.7	0.0032	2	gi|6694898|gb|AF217670.1|AF217670	1-148	Human papillomavirus isolate FA25 major capsid protein L1 gene, partial cds	pool5-skin-pathogen_S5_L001	skin	CUT	148	1-148(148)	HPV-mHIVGc36(96.62%)	Betapapillomavirus	HPV-mHIVGc36	Betapapillomavirus	TGCCGGATCCGAATAGGTTTGCCTTAGCTGATATGTCTGTTTATAATCCAGATAAAGAAAGATTAGTTTGGGGTGTTAAAGGTATTGAAATAGGTAGAGGTCAGCCATTAGGTGTAGGTAGCAGTGGTCATCCTTTATTCAACAAGGT
99VIRUSput	0.3	0.0032	2	gi|270048238|gb|FJ969903.1|	1-330	Human papillomavirus isolate GC09 major capsid protein L1 gene, partial cds	pool5-skin-pathogen_S5_L001	skin	CUT	351	1-349(349)	HPV-mSK206(99.43%)	Gammapapillomavirus	HPV-mSK206	Gammapapillomavirus	TGCCGGATCCGAATAAGTTTGCCTTAGTAGATAGTGATATTTATGATCCAAATAAAGAGCGTTTGGTCTGGAAAGTAGTAGGTGTTGAGTTGGGCCGCGGTGGACCCTTAGGAATAGGAACTACAGGTAACCCTTTATTTAATAAATTAGGTGATACAGAAAATCCAACACAGTATATAGCTAATGGAGCTACTGACGAACGCTTAAACGTCTCTTATGATCCTAAGCAAGTTCAGATGTTTATAGTAGGCTGTGTACCTCCTACTGGAGCTTATTGGGATGTGGCAGAACCCTGCACCCCGCTTAAACCTGGGGACTGTCCTCCAATACAACTAGTTAACCAGACAATTC
80VIRUSput	0.83	0.2174	134	gi|312451789|gb|GU117630.1|	1-361	Human papillomavirus type 130, complete genome	pool5-skin-pathogen_S5_L001	skin	CUT	379	5-377(373)	HPV130(98.12%)	Gammapapillomavirus 10	HPV130	Gammapapillomavirus 10	TGCCGGATCCGAATAAATTTGCTTTGGTTGATTCTACAGTATATAATCCAGAAACTCAAAGATTAGTTTGGAGACTTAAAGGTTTAGAAATTCAAAGAGGAGGTCCTTTAGGAATTGGGACTACAGGCCATCCTTTATTTAATAAATTAGGAGATACAGAAAATCCTACTAAGTATTTAACACAAGGTACAGATGATAGGCAAAATGTTTCTATGGATCCTAAACAGACACAACTATTTATAGTAGGTTGTACACCCAGTTTAGGTGCTCACTGGGATCTTGCAAAACCATGTGTTGAAGACGAAGGGAAAAGACAAAATGGAGATTGTTATCCTATAGAATTAGTACACACAGTTATTCAAGACGGCGACATGGTCGA
93VIRUSput	0.46	0.0195	12	gi|353441700|gb|JF906552.1|	36-252	Human papillomavirus isolate SE35 major capsid protein (L1) gene, partial cds	pool5-skin-pathogen_S5_L001	skin	CUT	268	1-264(264)	HPV-mSK192(98.48%)	Gammapapillomavirus	HPV-mSK192	Gammapapillomavirus	CTAGGTGTTGCTACTACAGGTAATCCTTTATTTAATAAATATGGTGACACAGAAAACCCTAATAGGTATCCAGCTAAAGAGGCTGAGGAAAATAGGCAGAGTGTGTCTCTGGATCCTAAACAGACCCAGCTTTTTATGGTAGGCTGCGCACCTCCAATTGGTGCTCACTGGGATATTGCAGAATTTTGTAAGGACCACAGAGGTCAGCCAGGAGAATGCCCGCCAATACAACTTATTAATTCCATTATCCAGGACGGCGACATGGTCG
64VIRUSput	2.18	8.9984	5546	gi|343411569|gb|HM999994.1|	5-371	Human papillomavirus type 142 isolate GH1302, complete genome	pool5-skin-pathogen_S5_L001	skin	CUT	373	3-369(367)	HPV142(98.37%)	Gammapapillomavirus 10	HPV142	Gammapapillomavirus 10	TGCCGGACCCGAATAAGTTTGCTTTAGTAGATACAGACATATACAACCCAGAAACACAAAGATTAGTGTGGAGGTTAAAGGGTATAGAAATTCAAAGAGGTGGACCATTAGGTATTGGAACTACTGGTCACCCCTTACTGAATAAATTGGGAGACACAGAAAATTCAACTAAATATTTAACTCAAAGCACTGACGATAGACAAAATACTTCTGTGGATCCTAAGCAAACACAGTTGTTTATTGTTGGTTGTACACCAAGTTTAGGTGCTCATTGGGATTTAGCAAAACCTTGTGAAGCAGATGTTAGACAGCCTGGTGATTGTTATCCCATAGAACTGAAACACAGTGTCATAGAAGACGGCGATATGGTCGA
78VIRUSput	3.2	0.1509	93	gi|512390545|gb|KC752030.1|	6-380	Human papillomavirus isolate KC28 L1 gene, partial cds	pool5-skin-pathogen_S5_L001	skin	CUT	382	6-380(375)	HPV-mSK045(79.37%)	Gammapapillomavirus	HPV-mSK171	Gammapapillomavirus	TGCCGGATCCGAATAAGTTTGCTATTGCTGATTATTGTTTATACAATCCAGAAAAAGAAAGATTAGTATGGCAACTAGTAGGCTTACAAGTAGACAGAGGAGGCCCTTTAGGAATAGGAGCAACGGGCCATCCATATTTTAATAAATATGTAGATACAGAAAATCCAGCTGCTTATCCTCCTAAACAGGATGCTGCCCTAGATGGAAGGCTTGATCTATCAGTAGATCCAAAACAGGTACAAATGATTATTGTAGGATGCTCTCCACCAACGGGAGAATATTGGGATACTACTAAGTTCTGTGAAGGTCATCAAAGTTCTCCAGGAGATTGTCCAGCAATTGAGTTAATGCACGCAACTATTCAGGACGGCGACATGGTCGA
88VIRUSput	3.29	0.0146	9	gi|1273499356|gb|MF588723.1|	5-369	Gammapapillomavirus 14 isolate Gamma14_EV07c382, complete genome	pool5-skin-pathogen_S5_L001	skin	CUT	369	5-369(365)	HPV-mEV07c382(96.71%)	Gammapapillomavirus	HPV-mEV07c382	Gammapapillomavirus	GCCGGATCCGAATAAGTTTGCAATGATAGATAAAAGTTTATATAATCCAGACAGAGAACGCTTGGTATGGCAGTTAGTGGGGATCGAGGTAGGTAGGGGAGGTCCTCTTGGTGTAGCATCTACTGGTCATCCTTTAATTAATAAAATTGGAGATACTGAAAATCCCAGCTTTTATTTAGAAGGTCAGCAGGCAGATGAAAGACAAAATTTGTCAGTAGATCCTAAGCAGTCACAGATGTTGATTGTAGGTTGTGCCCCAGCTATTGGAGAATATTGGGATTTAGCTAAGCCCTGTAATACGTTGGATCCTGGCAAATGCCCACCAATACAACTTGTAAACAGTTATATACAGGACGGCGACATGGTCGA
66VIRUSput	1.87	9.9995	6163	gi|512390725|gb|KC752120.1|	6-380	Human papillomavirus isolate KC129 L1 gene, partial cds	pool5-skin-pathogen_S5_L001	skin	CUT	382	1-376(376)	HPV-mSK199(98.4%)	Gammapapillomavirus	HPV-mSK199	Gammapapillomavirus	GCCGGATCCGAATAAGTTTGCAATTCCAGACCCTTGTTTTTATAATCCTGACAAGGAAAGATTAGTTTGGCGACTGGTAGGACTTCAGGTGGATAGAGGCGGTCCTTTAGGAATAGGTGCTACTGGTCATCCATATTTTAATAGATACTATGATGCTGAAAATCCCTCTGTGTATCCTCCTAAGCAGGGTGACAATGTGGATAGCAGACAAGATGTGGCCTGTGATCCTAAGCAGGTACAAATGCTTATTGTGGGCTGTAACCCTGCTATTGGACAGTATTGGGACACAACTAAATTTTGTGATGACCATAGACCATCCCCAGGAGCATGTCCAGCAATTGAATTAATGCATACAGTGATACAGGACGGCGACATGGTCG
68VIRUSput	1.92	5.8913	3631	gi|1273499106|gb|MF588691.1|	5-368	Gammapapillomavirus sp. isolate Gamma_w27c52c, complete genome	pool5-skin-pathogen_S5_L001	skin	CUT	370	5-368(364)	HPV-mw27c52c(98.08%)	Gammapapillomavirus	HPV-mw27c52c	Gammapapillomavirus	TGCCGGATCCGAATAAGTTTGCTTTAGTAGATCCAACTGTTTATAACCCAGAAAGACAAAGGTTAGTATGGCGAATTATAGGTTTAGAAATTGGTAGAGGAGGTGGCATCGGTGTTAGCAGCATTGGCCATCCCTTGTTTAATAAGATTCGTGACACAGAAAATCCAAATCAATATCCAGGTGCTGAAGGTGCCGAACAAAGAATGGATGTTTCCATGGATCCTAAACAAATACAAATGTTTATAGTAGGCTGCAAACCAGCAACTGGTGAATACTGGGATACTGCTCCTAAATGTGCTGAAGGAGAAAGAGGTGACTGCCCAGCGATACAGTTAGTAAATGATACTATTCAGGACGGCGACATGGTCGA
67VIRUSput	2.19	10.1747	6271	gi|1020178|gb|U31780.1|HPU31780	6-371	Human papillomavirus type 22, complete genome	pool5-skin-pathogen_S5_L001	skin	CUT	373	6-371(366)	HPV22(97.81%)	Betapapillomavirus 2	HPV22	Betapapillomavirus 2	TGCCGGATCCGAATAAGTTTGCTTTGGGAGATATGACAATCCATGATCCCGAAAGGTATAGATTAGTATGGGCTTGTAAAGGGTTAGAAATAGGAAGAGGACAGCCCTTAGGTGTAGGTACCACAGGTCATCCATTATTTAATAAATTACATGATACTGAAAACCCTACTGAACGCCAGGAAGGAACATCAGATGATAGAAGAAATGTTTCTTTTGATCCTAAACAGGTTCAAATGTTTATCATTGGATGTATACCTTGTTTAGGTGAATATTGGGATAAAGCTCCTGTTTGTGAAGATGCAGGCAGTCAGGTAGGATTATGTCCTCCACTAGAATTAAAAAATGGTGTTATAGAGGACGGCGACATGGTCGA
83VIRUSput	2.47	0.0341	21	gi|1273499668|gb|MF588767.1|	5-368	Gammapapillomavirus 12 isolate iGamma12_w22c27 L2 (L2) and L1 (L1) genes, complete cds	pool5-skin-pathogen_S5_L001	skin	CUT	370	5-368(364)	HPV-mSK008(97.25%)	Gammapapillomavirus	HPV-mSK008	Gammapapillomavirus	TGCCGGATCCGAATAAGTTTGCTTTAATAGACAAAAAACTTTATAATCCAGAACGCCAACGATTAGTATGGCAACTGTCTGGTATTGAAATTAAACGAGGAGGACCTTTAGGTATTGGAACTACAGGTCATCCTTATTTTAACAAAACTAGTGATACAGAAAATCCATCTATTTATCCTCCAGCGAATGGAACAGATCAACGCATGAACGTTTCTTTTGATCCAAAACAAACTCAATTATTTATCATAGGATGCACTCCAGCAACTGGTGAATACTGGGATAAAGCTAAAGCTTGTAATGATATTAAGAAAGGTGACTGTCCTCCTATAGAATTAGTAAATAATTACATCCAAGACGGCGACATGGTCGA
71VIRUSput	0	2.656	1637	gi|528225988|gb|KC878009.1|	18-354	Human papillomavirus isolate SE125 L1 (L1) gene, partial cds	pool5-skin-pathogen_S5_L001	skin	CUT	376	6-376(371)	HPV-mSK027(98.92%)	Betapapillomavirus	HPV-mSK027	Betapapillomavirus	TGCCGGATCCGAATAAGTTTGCTTTAGCTGATATGTCAGTATATAATCCTGAAAAGGAAAGGCTTGTTTGGGCCTGCAGAGGCCTAGAAATAGGTAGAGGTCAGCCTTTAGGGGTTGGTACATCTGGTCATCCACTATTTAATAAGGTTAGAGATACTGAAAATTCTAGTAATTATCAAGCCACAACAGTGGATGACAGACAAAATACCTCATTTGACCCTAAACAAGTACAAATGTTCATTATTGGCTGCATACCCTGTTTAGGAGAACATTGGGATAAAGCTCCAGTTTGTGAGTCAGAAGCAAACAACCAACAGGGTAAATGCCCACCAATAGAATTGAAAAACACTGTCATAGAGGACGGCGACATGGTCGA
65VIRUSput	1.36	5.51	3396	gi|22074083|gb|AY044279.1|	5-371	Human papillomavirus isolate AD36-5 major capsid protein L1 (L1) gene, partial cds	pool5-skin-pathogen_S5_L001	skin	CUT	373	5-371(367)	HPV36(98.37%)	Betapapillomavirus 1	HPV36	Betapapillomavirus 1	TGCCGGATCCGAATAGGTTTGCATTAGCTGACATGTCAGTTTATAACCCAGATAAAGAACGGTTGGTGTGGAGCTGTAGGGGCCTTGAAATAGGTAGAGGACAACCGTTAGGTGTTGGCAGTACGGGACACCCACTATTTAATAAGTTGAAAGACACTGAAAACAGTAATTCATATATAAAATCTTCTAAAGATGATAGACAAGATACATCATTTGATCCCAAACAAATTCAAATGTTTATCGTGGGATGCACACCTTGTATAGGTGAACATTGGGACAAGGCTATACCTTGTGAAGAGGAGCGCCAGGACAACAGACTATGCCCACCAATTGAATTGAAAACTACTTATATAGAAGACGGCGACATGGTCGA
87VIRUSput	1.69	0.0471	29	gi|28864506|gb|AY204692.1|	18-371	Human papillomavirus isolate FA108 major capsid protein (L1) gene, partial cds	pool5-skin-pathogen_S5_L001	skin	CUT	372	6-371(366)	HPV209(94.54%)	Betapapillomavirus	HPV209	Betapapillomavirus	GCCGGATCCGAATAGGTTTGCATTGGCAGACATGTCTGTTTACAATCCTGACAAAGAAAGATTAGTATGGGCCTGCGCAGGTATAGAAATCAATCGAGGACAACCTTTAGGGGTTGGTACGTCTGGTCATCCACTATTTAATAAAGTAAAAGACACAGAAAACACAAATAGTTATCAGAACAGTTCTACAGATGATAGACAAAACATTTCATTTGACCCAAAACAAGTGCAAATGTTTATTATAGGCTGTACACCATGTCTAGGTGAATATTGGGATAGAGCTTTGCCTTGCGATGAGGCTGGTAATCAACAAGGTAAATGTCCACCTATTGAACTAAAAAACTCTGTTATTGAGGACGGCGACATGGTCGA
82VIRUSput	1.64	0.1866	115	gi|1389445422|gb|MF768570.1|	132-375	Human papillomavirus isolate ICB30iso major capsid protein (L1) gene, partial cds	pool5-skin-pathogen_S5_L001	skin	CUT	375	5-375(371)	HPV-mSK192(98.11%)	Gammapapillomavirus	HPV-mSK192	Gammapapillomavirus	TGCCGGATCCGAATAAGTTTGCTCTGGTCGATCCTACAATTTATAATGCTGATCACGAGCGCTTAGTGTGGCGTTTACGAGGTCTTGAAATTGGACGCGGTGGTCCACTAGGTGTTGCTACTACAGGTAATCCTTTATTTAATAAATATGGTGACACAGAAAACCCTAATAGGTATCCAGCTAAAGAGGCTGAGGAAAATAGGCAGAGTGTGTCTCTGGATCCTAAACAGACCCAGCTTTTTATGGTAGGCTGCGCACCTCCAATTGGTGCTCACTGGGATATTGCAGAATTTTGTAAGGACCACAGAGGTCAGCCAGGAGAATGCCCGCCAATACAACTTATTAATTCCATTATCCAGGACGGCGACATGGTCG
86VIRUSput	1.65	0.0584	36	gi|1031620617|gb|KR816182.1|	5-368	Human papillomavirus type 195 isolate ACS380, complete genome	pool5-skin-pathogen_S5_L001	skin	CUT	370	5-368(364)	HPV-mw15c111(98.35%)	Betapapillomavirus	HPV-mw15c111	Betapapillomavirus	TGCCGGATCCGAATAGGTTTGCATTGGCGGACATGTCAGTATATAATCCTGATAGAGAGAGGTTAGTATGGGGTATTAAAGGGTTAGAAATTGGTAGGGGCCAACCTTTAGGCGTGGGTAGCAGTGGTCATCCATTATTTAATAAGGTTAATGATACTGAAAATGGAAACACATATAAAAATACAACTAAAGATGATAGACAAAATATATCTTTTGATCCCAAACAGCTACAAATGTTTATCATAGGGTGCACACCTTGTATAGGAGAACATTGGGATAAGGCGGTAGCATGTGTAGAAGATGAGCAACTAGGTAGATGTCCACCAATTGAATTGGTAAATACTTTTATACAAGACGGCGACATGGTCGA
69VIRUSput	1.17	6.8324	4211	gi|270048246|gb|FJ969907.1|	20-361	Human papillomavirus isolate GC12_1 major capsid protein L1 gene, partial cds	pool5-skin-pathogen_S5_L001	skin	CUT	382	1-353(353)	HPV130(86.12%)	Gammapapillomavirus 10	EdPV2	Unclassified	GGTGGATGCTGATGTATACAATCCAGAAACAGAAAGGTTGGTGTGGAGATTAAAGGGATTAGAAATTCAACGAGGAGGTCCTTTAGGTATAGGTACTACAGGACATCCTTTGTTTAATAAGTTAGGAGATACTGAAAATCCTTCAAGAGGATATTTAACACAAAGTACAGATGACAGACAAAATGTATCTTTGGATCCTAAACAAACTCAGTTATTTATAGTAGGCTGTACACCCAGTTTAGGTGCTCACTGGGATCTTGCAAAACCATGTGTTGAAGATGAAGGCCAGAGACAAAATGGGGATTGCTATCCTATAGAATTAGTACACACTGTTTTACAGGACGGCGACATGGTCGA
84VIRUSput	1.91	0.0114	7	gi|512390583|gb|KC752049.1|	6-371	Human papillomavirus isolate KC48 L1 gene, partial cds	pool5-skin-pathogen_S5_L001	skin	CUT	373	6-373(368)	HPV-mSK191(98.1%)	Gammapapillomavirus	HPV-mSK191	Gammapapillomavirus	TGCCGGATCCGAATAAGTTTGCTCTAATAGATCAAACAATATACAACCCAGAACGAGAACGCTTGGTTTGGAGGTTACAAGGTTTACAAGTGGACAGAGGCGGTCCACTAGGTATAGGAACTACTGGGCATCCTTTGTTTGACAGATTGGCAGATACTGAAAATCCTGCTACTTATGTCGTTCCAGGAAATGACAACAGGCAAAATGTGTCTTTTGATCCAAAACAAAACCAGGTACTCATTGTGGGATGCGTTCCTGCTACTGGACAGCACTGGGATCTTGCTGAACCTTGCAAAAATCCTCAGCCAGATCCCAAGTCTTGCCCACCAATAAAGCTAGAGCACACAGTCATAGAAGACGGCGACATGGTCGA
89VIRUSput	1.37	0.0049	3	gi|186461186|gb|EU410347.1|	6-371	Human papillomavirus FA75/KI88-03, complete genome	pool5-skin-pathogen_S5_L001	skin	CUT	373	6-371(366)	HPV104(98.09%)	Betapapillomavirus 2	HPV104	Betapapillomavirus 2	TGCCGGATCCGAATAGGTTTGCATTAGCAGATATGTCCATATATAACCCAGAAAAGGAAAGATTGGTTTGGGCTTGTAAAGGAATAGAAATTAGCAGAGGTCAGCCTTTAGGTGTAGGTACATGTGGTCATCCATTATTTAATAAAGTGAAAGATACAGAAAATAGCAATAGCTATCAGACAGGGTCCACAGATGACAGACAAAATACATCCTTTGATCCTAAACAAGTTCAAATGTTTATTATTGGATGTACACCATGTTTAGGAGAATACTGGGATAAAGCTGAGCCATGTGAAAATGCAGGAGATCAACAGGGAAAATGTCCACCTATAGAACTGAAAAATTCTGTGATTCAAGACGGCGACATGGTCGA
98VIRUSput	1.46	0.0032	2	gi|39777326|gb|AY468424.1|	1-342	Human papillomavirus isolate FA127 major capsid protein (L1) gene, partial cds	pool5-skin-pathogen_S5_L001	skin	CUT	343	1-342(342)	HPV-mm292c10(82.27%)	Betapapillomavirus	EdPV2	Unclassified	GCCGGATCCGAATAGGTTTGCCCTAGCAGATATGTCAGTATATAATCCAGAAAAGGAACGTTTAGTATGGGGCTGTAAAGGAATAGAAATAGGCCGTGGCCAACCATTAGGCATAGGCAGCAGTGGTCACCCTCTGTTTAACAAGGTAAATGATACAGAAAATGGCAACACATATAAAGGGACAACTAAAGATGATAGACAAAACATTTCATTTGATCCTAAGCAATTACAGATGTTTATAATTGGCTGTACACCATGTATTGGTGAACATTGGGATAAGGCTCCTGCATGTGTTAATGATATTCAACAAGGTAGTTGCCCACCAATAGAATTAGTTAACACA
96VIRUSput	4.53	0.0065	4	gi|339639364|emb|FN547152.2|	6-358	Human papillomavirus type 125 complete genome, strain SIBX9	pool5-skin-pathogen_S5_L001	skin	CUT	360	3-358(356)	HPV125(95.22%)	Alphapapillomavirus 2	HPV125	Alphapapillomavirus 2	TGCCGGATCCGAATAAGTTTGGTCTCCCAGATGCGCGCATATATAATCCTGACGCCGAAAGGCTGGTCTGGGCTTGCACCGGGGCTGAGGTAGGCCGCGGGCAGCCTTTGGGAGTAGGCCTCAGTGGACATCCACTGTATAACAAGTTAGAAGACACAGAAAACTCCAACATAGCACACGGGCCGGGTGGTCAGGATTCCCGGGACAACATTTCTGTGGATAATAAGCAAACACAGCTATGTATCGTTGGGTGCACCCCACCCATAGGTGAGCATTGGGGCAAAGGAACACCGTGTAGGCAAAATTTGCAACAGGGCGATTGTCCTCCTCTGGAGCTCATAACTGCACCCATTCAAGACG
75VIRUSput	2.67	0.4494	277	gi|343411529|gb|HM999989.1|	6-380	Human papillomavirus type 137 isolate NJ2801H, complete genome	pool5-skin-pathogen_S5_L001	skin	CUT	382	1-341(341)	HPV137(98.24%)	Gammapapillomavirus 16	HPV137	Gammapapillomavirus 16	CTATTTACAATCCAGAACATGAACGCCTTGTATGGCGTCTAGTAGGTATTGAAATTGATAGAGGTGGTCCTCTTGGTATAGGTAGTACTGGCCATCCACTATTTAACAAATTACAGGATACAGAAAATCCTTCTGTATATAATGGATTAATCAGTGACCAAAAGGATAACAGGATGAATGTAGCATTTGATCCCAAACAAAATCAATTGTTTATAGTAGGATGTAAACCTGCTGTTGGTCAACATTGGGACAAAGCAGAACCTTGCCCTAACACGCGCCCAGCCCCAGGAAGTTGTCCACCTCTTAAATTGGTACATAGTACAATTGAGGACGGCGACATGGTCG
70VIRUSput	3.95	2.4824	1530	gi|39777300|gb|AY468411.1|	18-371	Human papillomavirus isolate FA116 major capsid protein (L1) gene, partial cds	pool5-skin-pathogen_S5_L001	skin	CUT	373	3-368(366)	HPV104(83.33%)	Betapapillomavirus 2	HPV104	Betapapillomavirus 2	TGCCGGATCCGAATAGGTTTGCTTTAGCAGATATGTCTGTTTATAATCCAGATAAAGAAAGGTTAGTATGGGCATGTAAAGGCATAGAAATTAGTAGAGGACAGCCCTTAGGAGTTGGAACATGTGGGCATCCTTTATTTAACAAGGTTAAGGATACTGAAAATAGTAATAGTTATCAAACCAGCTCTACAGATGATAGGCAGAATACATCCTTTGATCCTAAACAGGTGCAAATGTTTATTATTGGGTGCACACCATGTTTAGGAGAGTACTGGGATAAGGCTAAACCCTGTGATGATGCAGGCGATCAACAAGGTAAATGCCCACCACTAGAACTTAAAAATTCTGTAATTCAAGACGGCGACATGGTCGA
74VIRUSput	1.65	0.6441	397	gi|512390741|gb|KC752128.1|	5-368	Human papillomavirus isolate KC137 L1 gene, partial cds	pool5-skin-pathogen_S5_L001	skin	CUT	370	5-368(364)	HPV124(97.8%)	Betapapillomavirus 1	HPV124	Betapapillomavirus 1	TGCCGGATCCGAATAGGTTTGCATTAGCTGACATGTCTGTGTATAACCCAGACAAAGAAAGATTGGTGTGGGGCCTAAAAGGTATAGAAATAGGCAGAGGTCAACCATTAGGAATAGGTAGTAGCGGGCATCCATTATTTAACAAGGTAAATGATACAGAAAATGGAAATACATATAAGACTTCCTCTAAGGATGACAGACAAAACATTTCCTTTGATCCCAAACAGTTACAAATGTTTATTATTGGCTGTACACCATGTATAGGTGAACATTGGGACAAGGCCCCTGCTTGTGTTGCTGATGATCAACCTGGCAGGTGTCCTCCTATAGAGCTTGTAAACTCATACATACAGGACGGCGACATGGTCGA
62VIRUSput	4.86	14.4144	8884	gi|1020258|gb|U31790.1|HPU31790	5-374	Human papillomavirus type 50, complete genome	pool5-skin-pathogen_S5_L001	skin	CUT	376	5-374(370)	HPV50(95.68%)	Gammapapillomavirus 3	HPV50	Gammapapillomavirus 3	TGCCGGATCCGAATAAGTTTGCTCTAATTGATACTACATTGTATAACTCAGATACAGAACGTTTGGTTTGGAAACTAGTTGGTATAGAAGTGGGGAGAGGTGGGCCTTTAGGTGTTGGATCTACTGGTCATCCTTTGTTTAATAAGGTTGGAGATACAGAAAATCCTAGCTTTTACTTAGGTCCACAAGAAAAAGATGAAAGGCAAAACTTGTCTGTAGATCCTAAACAGACACAGTTATTGATTGTAGGCTGTAAACCAGCTGTTGGTGAATATTGGGATTTAGCAGAACCTTGTGACAAAAGCAGCTTAAATAATGGCAAGTGTCCTCCAATACAACTAGTAAACAGTTTTATTCAGGACGGCGACATGGTCGA
61VIRUSput	1.4	15.4966	9551	gi|1020202|gb|U31783.1|HPU31783	3-360	Human papillomavirus type 28, complete genome	pool5-skin-pathogen_S5_L001	skin	CUT	372	3-372(370)	HPV28(97.84%)	Alphapapillomavirus 2	HPV28	Alphapapillomavirus 2	TGCCGGATCCGAATAAGTTTGGCCTGCCAGATGCACGCATATATAACCCTGATGCAGAAAGACTGGTCTGGGCTTGCACTGGGGTTGAGGTAGGCCGCGGGCAGCCTTTGGGTGTCGGCCTCAGTGGACATCCTCTCTATAACAAGCTAGATGACACTGAAAACTCTAACATAGCACATGGGGACATTGGACAGGATTCCCGAGACAACATATCTCTTGATAATAAGCAGACGCAGCTATGTATTGTTGGTTGCACCCCTCCAATGGGGGAGCATTGGGGCAAGGGGACCCCATGTCGTCAGAATACACAACAGGGAGATTGCCCTCCGTTGGAGCTTATAACCGCCCCTATTCAGGACGGCGACATGGTCG
77VIRUSput	0.85	0.4397	271	gi|6694926|gb|AF217684.1|AF217684	18-371	Human papillomavirus isolate FA39 major capsid protein L1 gene, partial cds	pool5-skin-pathogen_S5_L001	skin	CUT	373	5-371(367)	HPV96(89.1%)	Betapapillomavirus 5	HPV96	Betapapillomavirus 5	TGCCGGATCCGAATAGGTTTGCTTTAGCTGACATGTCAGTTGTGAATCCTGACAGGGAACGTTTGGTTTGGGCTATTAGAGGAATGGAAATTGGTCGTGGACAGCCACTAGGTGTAGGAACATCAGGACATCCACTATTTAATAAAGTTAAAGACACAGAAAATCCTAATGGTTACAACACAGGTGGAAAGGATGACAGAGTAAATACATCCTTTGATCCAAAACAAATTCAAATGTTTGTTTTAGGTTGTATTCCCTGTCTAGGTGAACATTGGGACAAGGCCTTACCTTGTGTAGACAATCCTCCTGATCAGGGAGCTTGCCCACCCCTTGAATTAAAAAATACAATTATTGAGGACGGCGACATGGTCGA
91VIRUSput	2.45	0.0276	17	gi|312084|emb|X70827.1|	6-372	Human papillomavirus type 4 complete genome	pool5-skin-pathogen_S5_L001	skin	CUT	372	2-352(351)	HPV4(98.86%)	Gammapapillomavirus 1	HPV4	Gammapapillomavirus 1	GTTTGCTTTAATTGATAATGGCTTTTATGATTCTGATCATGAACGCCTAGTATGGAAACTGAGGGGAATAGAAATAGGAAGAGGAGGACCGCTTGGTATAGGTACTACAGGTCATCCTTTATATAATAAGTTTGGAGACACAGAAAATCCTAATGGCTACAAAAAGCAATCAGATGATAATAGACAGGATGTCTCTTTAGACCCAAAACAAACACAGATGTTTATTATAGGTTGCACTCCTGCAATAGGTGAACATTGGGATAAAGCTGAACCTTGTCCCAGCCCTGCTCCGCAACAGGGAGATTGTCCACCAATAGAGCTTGTAAATTCATACATTCAAGACGGCGACATGGTCGA
72VIRUSput	2.71	1.0709	660	gi|1273499034|gb|MF588682.1|	6-374	Betapapillomavirus 2 isolate Beta02_m292c14, complete genome	pool5-skin-pathogen_S5_L001	skin	CUT	376	6-374(369)	HPV-mm292c14(97.29%)	Betapapillomavirus	HPV-mm292c14	Betapapillomavirus	TGCCGGATCCGAATAAGTTTGCATTAGCAGATATGACCATTTATGATCCTGATAAATACAGATTAGTATGGGCCTGCAAAGGTATTGAAATTGGTCGAGGGCAGCCCTTAGGGGTAGGCACTACAGGTCATCCATTATTTAACAAATTACGTGATGCAGAAAATTCCAGCGAACGTCAGGGAGATACTGCTGCAGATGACAGAATGAATATATCTTTTGATCCTAAGCAGGTACAAATGTTCATAATAGGTTGCACACCGTGTTTAGGTGAATATTGGGATCAAGCGCCTGTATGTAAGGATGCAGGTAACCAAATGGGCTTATGTCCTCCCCTTGAACTAAAGAATAGTGTCATAGAAGACGGCGACATGGTCGA
73VIRUSput	2.18	1.1098	684	gi|312451813|gb|GU117633.1|	5-371	Human papillomavirus type 133, complete genome	pool5-skin-pathogen_S5_L001	skin	CUT	373	5-371(367)	HPV133(97.82%)	Gammapapillomavirus 10	HPV133	Gammapapillomavirus 10	TGCCGGATCCGAATAAGTTTGCATTGATTGAATCTGAGGTTTACAATCCAGAAACTCAAAGACTGGTTTGGAGATTAAAAGGTATAGAAATTCAGCGTGGTGGGCCATTAGGAATAGGTACTACTGGTCATCCTTTATTAAATAAGTTAGGAGATACTGAAAATCCCACAAAATACCTAACTCAGAGTAGGGATGACAGACAGGATGTGTCTTTAGATCCAAAACAGACTCAATTATTTATTGTTGGCTGCACACCAAGCATGGGAGCTCATTGGGATTTGGCAAAACCCTGTGCAGAGGATGTTAGAAATAATGGTGACTGTTATCCCATTGAATTAGTTCATACAGTCATACAGGACGGCGACATGGTCGA
94VIRUSput	5.66	0.0097	6	gi|22074069|gb|AY044275.1|	1-53	Human papillomavirus isolate P36-13 major capsid protein L1 (L1) gene, partial cds	pool5-skin-pathogen_S5_L001	skin	CUT	54	1-53(53)	HPV36(92.45%)	Betapapillomavirus 1	HPV-mICB2	Betapapillomavirus	GCCGGATCCGAATAAGTTTGCATTAGCTGACATGTCAGTTTATAACCCAGATAA
90VIRUSput	0	0.0114	7	gi|270048240|gb|FJ969904.1|	1-330	Human papillomavirus isolate GC08 major capsid protein L1 gene, partial cds	pool5-skin-pathogen_S5_L001	skin	CUT	369	4-367(364)	HPV157(96.98%)	Gammapapillomavirus	HPV157	Gammapapillomavirus	TGCCGGATCCGAATAAGTTTGCGTTAGTAGACTCGGATATTTATAATCCTGACAGAGAACGTTTAGTGTGGCAACTAACAGGATTAGAAATTAAACGTGGTGGACCTTTAGGAATTGGTAGTACAGGTAATCCATATTTTAATAAATATGGTGATACAGAAAACCCTAATACATATCCAGAAAAAGAAGGAAAAGATCAAAGAATGAATGTTTCGTTTGATCCTAAGCAAACACAACTGTTTATTGTAGGTTGCGCACCGGCTACTGGAGAATACTGGGATGTAGCAAAACCTTGCAACAACTTACAACAAGGACAGTGTCCACCAATTCAATTGGTCAATGAAACCATACAGGACGGCGACATGGTCG
95VIRUSput	0.83	0.013	8	gi|39777306|gb|AY468414.1|	1-362	Human papillomavirus isolate FA119 major capsid protein (L1) gene, partial cds	pool5-skin-pathogen_S5_L001	skin	CUT	378	1-314(314)	HPV98(98.09%)	Betapapillomavirus 1	HPV98	Betapapillomavirus 1	GCCGGATCCGAATAGGTTTGCTTTAGCTGACATGTCAGTATATAATCCTGAAAAAGAAAGGTTGGTGTGGGGTTGTAGAGGAGTAGAAATAGGACGTGGGCAGCCATTAGGCGTTGGTACCAGTGGACATCCACTGTTTAACAAAGTTAATGATGCCGAAAATCCCTTAGCTTACAGGGCACAGGCCTTTTCTACTGATGATAGGCAAAACACATCCTTTGATCCTAAACAAATACAAATGTTTATAATAGGTTGTGCACCCTGTATTGGAGAGCATTGGGATGTAGGTGAACGTTGTGCAGGAGCCAATAATG
97VIRUSput	1.33	0.0032	2	gi|1020170|gb|U31779.1|HPU31779	5-379	Human papillomavirus type 21, complete genome	pool5-skin-pathogen_S5_L001	skin	CUT	379	5-379(375)	HPV21(98.67%)	Betapapillomavirus 1	HPV21	Betapapillomavirus 1	TGCCGGATCCGAATAGGTTTGCACTTGCAGATATGTCTGTATACAATCCAGACAAGGAAAGATTAGTTTGGGCCTGCAGAGGTATAGAAATAGGAAGAGGGCAACCCTTGGGGGTGGGAAGTGTAGGTCACCCTTTATTTAATAAAGTTGGGGACACAGAAAATCCTAGTTCATACAAAACTCAACCAAATTCTACTGATGATAGACAAAATGTATCATTTGATCCCAAACAACTACAAATGTTTATAATAGGCTGTGCACCTTGCTTAGGAGAACATTGGGATAAAGCTATCCCATGTGCAACTGACAATCCACCTCCAGGATCGTGCCCTCCGATTGAATTAATTAATTCAGCAATACAAGACGGCGACATGGTCGA
85VIRUSput	0.56	0.0325	20	gi|396932|emb|X74469.1|	1-359	Human papillomavirus type 17 genomic DNA	pool5-skin-pathogen_S5_L001	skin	CUT	375	2-375(374)	HPV17(98.66%)	Betapapillomavirus 2	HPV17	Betapapillomavirus 2	GCCGGATCCGAATAAGTTTGCCTTGGCAGATATGTCAGTTTACAATCCTGAAAAGGAAAGATTAGTTTGGGCATGTGCAGGCCTTGAGATAGGACGAGGACAGCCATTAGGTGTAGGCACTACAGGACATCCCTTGTTTAATAAGTTAAGAGACACTGAAAATAACAGTAGCTATCAAGGTGGATCTACTGATGATAGACAAAACACGTCATTTGACCCTAAACAAGTGCAGATGTTTGTTGTAGGCTGTGTACCTTGTATTGGAGAACATTGGGACAGGGCTCCTGTATGTGAAAATGAACAAAACAATCAAACAGGCCTGTGTCCACCATTGGAATTAAAAAACACTGTTATCGAAGACGGCGACATGGTCGA
63VIRUSput	1.63	9.6491	5947	gi|396910|emb|X74466.1|	5-373	Human papillomavirus type 12 genomic DNA	pool5-skin-pathogen_S5_L001	skin	CUT	373	1-369(369)	HPV12(98.37%)	Betapapillomavirus 1	HPV12	Betapapillomavirus 1	TGCCGGATCCGAATAGGTTTGCTTTAGCTGACATGTCTGTATATAATCCTGATAGGGAAAGGTTGGTCTGGGCCTGCAGAGGATTGGAAATAAGTAGGGGTCAGCCTTTAGGCGTTGGAAGTACTGGACATCCCTATTTTAACAAAATTAAAGACACGGAAAACTCAAATAACTATGCCACAGGCAGTAAGGATGATAGACAGAACACATCATTTGATCCTAAACAAATCCAAATGTTTATAGTGGGCTGTACACCTTGTGTGGGAGAACACTGGGAGAAAGCCTTACCCTGCGGGGATGCACCAGCTGAAAATGGTGTTTGCCCTCCCATAGAGTTAAAGAACACTTTCATTGAAGACGGCGACATGGTCGA
81VIRUSput	2.13	0.4721	291	gi|396918|emb|X74467.1|	5-379	Human papillomavirus type 14D genomic DNA	pool5-skin-pathogen_S5_L001	skin	CUT	379	5-379(375)	HPV14(97.87%)	Betapapillomavirus 1	HPV14	Betapapillomavirus 1	TGCCGGATCCGAATAGGTTTGCATTAGCTGACATGCCTGTTTATAATCCAGATAAAGAAAGACTGGTTTGGGCATGCAGAGGTATAGAAATAGGCAGAGGACAACCTTTAGGTGTAGGTAGTGTAGGACATCCATTATTTAATAAGGTTGGTGATACAGAAAATCCCAACTCATACAGGCAACAAGCTAACTCCACTGATGACAGACAAAATGTGTCATTTGATCCTAAGCAACTGCAAATGTTTATAATAGGCTGTGCACCTTGCATGGGGGAACATTGGGATAGGGCCTTGCCATGTGTAGAAGATAAACCACCCCCTGGTTCTTGCCCTCCAATTGAATTAAAAAATACAGTGATTGAAGACGGCGACATGGTCGA
115VIRUSput	1.12	0.0043	2	gi|1273499507|gb|MF588742.1|	1-356	Gammapapillomavirus 22 isolate Gamma22_w20c08a, complete genome	pool6-oral-pathogen_S6_L001	oral	FAPM1	361	1-356(356)	HPV-mw20c08a(98.88%)	Gammapapillomavirus	HPV-mw20c08a	Gammapapillomavirus	CTATAGCAGATTACTGCGTTTACAACCCAGAAAAAGAGCGATTGGTTTGGAAATTGATAGGATTTCAAATGGATAGAGGCGGTCCTCTGGGTATTGGTGCAACAGGACATCCTTTATTCAATAAATATACAGATGCTGAAAATCCTCTAGTATATCCTCCAAACCAGGCAGAAGATGGAGATTACAGAATGGATATGGCCTTTGATCCAAAACAGGTACAAATTTGTATTGTGGGTTGTACACCAGCTATTGGACAGTTTTGGGATACATCAAAGTTTTGTCCCAACCATCAAACAACACCAGGTGATTGCCCACCACTAGAACTACGACATACTGTCATTCAGGACGGCGACATGGTCGA
105VIRUSput	2.18	0.0151	7	gi|343411569|gb|HM999994.1|	5-371	Human papillomavirus type 142 isolate GH1302, complete genome	pool6-oral-pathogen_S6_L001	oral	FAPM1	373	5-371(367)	HPV142(97.82%)	Gammapapillomavirus 10	HPV142	Gammapapillomavirus 10	TGCCGGATCCGAATAAGTTTGCTTTAGTAGATACAGACATATACAACCCAGAAACACAAAGATTAGTGTGGAGGTTAAAGGGTATAGAAATTCAAAGAGGTGGACCATTAGGTATTGGAACTACTGGTCACCCCTTACTGAATAAATTGGGAGACACAGAAAATTCAACTAAATATTTAACTCAAAGCACTGACGATAGACAAAATACTTCTGTGGATCCTAAGCAAACACAGTTGTTTATTGTTGGTTGTACACCAAGTTTAGGTGCTCATTGGGATTTAGCAAAACCTTGTGAAGCAGATGTTAGACAGCCTGGTGATTGTTATCCCATAGAACTGAAACACAGTGTCATAGAAGACGGCGACATGGTCGA
109VIRUSput	2.13	0.0129	6	gi|512390725|gb|KC752120.1|	6-380	Human papillomavirus isolate KC129 L1 gene, partial cds	pool6-oral-pathogen_S6_L001	oral	FAPM1	382	6-382(377)	HPV-mSK199(98.14%)	Gammapapillomavirus	HPV-mSK199	Gammapapillomavirus	TGCCGGATCCGAATAAGTTTGCAATTCCAGACCCTTGTTTTTATAATCCTGACAAGGAAAGATTAGTTTGGCGACTGGTAGGACTTCAGGTGGATAGAGGCGGTCCTTTAGGAATAGGGGCTACTGGTCATCCATATTTTAATAGATACTATGATGCTGAAAATCCCTCTGTGTATCCTCCTAAGCAGGGTGACAATGTGGATAGCAGACAAGATGTGGCCTGTGATCCTAAGCAGGTACAAATGCTTATTGTGGGCTGTAACCCTGCTATTGGACAGTATTGGGACACAACTAAATTTTGTGATGACCATAGACCATCCCCAGGAGCATGTCCAGCAATTGAATTAATGCATACAGTGATACAGGACGGCGACATGGTCGA
106VIRUSput	1.92	0.0237	11	gi|1273499106|gb|MF588691.1|	4-367	Gammapapillomavirus sp. isolate Gamma_w27c52c, complete genome	pool6-oral-pathogen_S6_L001	oral	FAPM1	368	4-367(364)	HPV-mw27c52c(98.08%)	Gammapapillomavirus	HPV-mw27c52c	Gammapapillomavirus	GCCGGATCCGAATAAGTTTGCTTTAGTAGATCCAACTGTTTATAACCCAGAAAGACAAAGGTTAGTATGGCGAATTATAGGTTTAGAAATTGGTAGAGGAGGTGGCATCGGTGTTAGCAGCATTGGCCATCCCTTGTTTAATAAGATTCGTGACACAGAAAATCCAAATCAATATCCAGGTGCTGAAGGTGCCGAACAAAGAATGGATGTTTCCATGGATCCTAAACAAATACAAATGTTTATAGTAGGCTGCAAACCAGCAACTGGTGAATACTGGGATACTGCTCCTAAATGTGCTGAAGGAGAAAGAGGTGACTGCCCAGCGATACAGTTAGTAAATGATACTATTCAGGACGGCGACATGGTCG
108VIRUSput	2.19	0.0323	15	gi|1020178|gb|U31780.1|HPU31780	6-371	Human papillomavirus type 22, complete genome	pool6-oral-pathogen_S6_L001	oral	FAPM1	372	6-371(366)	HPV22(97.81%)	Betapapillomavirus 2	HPV22	Betapapillomavirus 2	GCCGGATCCGAATAAGTTTGCTTTGGGAGATATGACAATCCATGATCCCGAAAGGTATAGATTAGTATGGGCTTGTAAAGGGTTAGAAATAGGAAGAGGACAGCCCTTAGGTGTAGGTACCACAGGTCATCCATTATTTAATAAATTACATGATACTGAAAACCCTACTGAACGCCAGGAAGGAACATCAGATGATAGAAGAAATGTTTCTTTTGATCCTAAACAGGTTCAAATGTTTATCATTGGATGTATACCTTGTTTAGGTGAATATTGGGATAAAGCTCCTGTTTGTGAAGATGCAGGCAGTCAGGTAGGATTATGTCCTCCACTAGAATTAAAAAATGGTGTTATAGAGGACGGCGACATGGTCGA
111VIRUSput	0	0.0129	6	gi|528225988|gb|KC878009.1|	18-354	Human papillomavirus isolate SE125 L1 (L1) gene, partial cds	pool6-oral-pathogen_S6_L001	oral	FAPM1	375	1-350(350)	HPV-mSK027(99.71%)	Betapapillomavirus	HPV-mSK027	Betapapillomavirus	CTTTAGCTGATATGTCAGTATATAATCCTGAAAAGGAAAGGCTTGTTTGGGCCTGCAGAGGCCTAGAAATAGGTAGAGGTCAGCCTTTAGGGGTTGGTACATCTGGTCATCCACTATTTAATAAGGTTAGAGATACTGAAAATTCTAGTAATTATCAAGCCACAACAGTGGATGACAGACAAAATACCTCATTTGACCCTAAACAAGTACAAATGTTCATTATTGGCTGCATACCCTGTTTAGGAGAACATTGGGATAAAGCTCCAGTTTGTGAGTCAGAAGCAAACAACCAACAGGGTAAATGCCCACCAATAGAATTGAAAAACACTGTCATAGAGGACGGCGACATGGTCG
101VIRUSput	0	0.0625	29	gi|1360350671|gb|MG849424.1|	5-483	Human papillomavirus type 16 isolate NCI_188240, partial genome	pool6-oral-pathogen_S6_L001	oral	FAPM1	487		NA	NA	FcaPV4	Taupapillomavirus 3	ATCCTTACAGCTGGGTTTCTCTACGTGTTCTTGATGATCTGCAACAAGACATACATCGACCGGTCCACCGACCCCTTATATTATGGAATCTTTGCTTTTTGTCCAGATGTCTTTGCTTTTCTTCAGGACACAGTGGCTTTTGACAGTTAATACACCTAATTAACAAATCACACAACGGTTTGTTGTATTGCTGTTCTAATGTTGTTCCATACAAACTATAACAATAATGTCTATACTCACTAATTTTAGAATAAAACTTTAAACATTTATCACATACAGCATATGGATTCCCATCTCTATATACTATGCATAAATCCCGAAAAGCAAAGTCATATACCTCACGTCGCAGTAACTGTTGCTTGCAGTACACACATTCTAATATTATATCATGTATAGTTG…
114VIRUSput	0.57	0.0043	2	gi|22074083|gb|AY044279.1|	3-354	Human papillomavirus isolate AD36-5 major capsid protein L1 (L1) gene, partial cds	pool6-oral-pathogen_S6_L001	oral	FAPM1	358	3-354(352)	HPV36(99.15%)	Betapapillomavirus 1	HPV36	Betapapillomavirus 1	GGTTTGCATTAGCTGACATGTCAGTTTATAACCCAGATAAAGAACGGTTGGTGTGGAGCTGTAGGGGCCTTGAAATAGGTAGAGGACAACCGTTAGGTGTTGGCAGTACGGGACACCCACTATTTAATAAGTTGAAAGACACTGAAAACAGTAATTCATATATAAAATCTTCTAAAGATGATAGACAAGATACATCATTTGATCCCAAACAAATTCAAATGTTTATCGTGGGATGCACACCTTGTATAGGTGAACATTGGGACAAGGCTATACCTTGTGAAGAGGAGCGCCAGGACAACAGACTATGCCCACCAATTGAATTGAAAACTACTTATATAGAAGACGGCGACATGGTCGA
104VIRUSput	1.17	0.0151	7	gi|270048246|gb|FJ969907.1|	20-361	Human papillomavirus isolate GC12_1 major capsid protein L1 gene, partial cds	pool6-oral-pathogen_S6_L001	oral	FAPM1	382	5-380(376)	HPV130(85.64%)	Gammapapillomavirus 10	EdPV2	Unclassified	TGCCGGACCCGAATAAGTTTGCATTGGTGGATGCTGATGTATACAATCCAGAAACAGAAAGGTTGGTGTGGAGATTAAAGGGATTAGAAATTCAACGAGGAGGTCCTTTAGGTATAGGTACTACAGGACATCCTTTGTTTAATAAGTTAGGAGATACTGAAAATCCTTCAAGAGGATATTTAACACAAAGTACAGATGACAGACAAAATGTATCTTTGGATCCTAAACAAACTCAGTTATTTATAGTAGGCTGTACACCCAGTTTAGGTGCTCACTGGGATCTTGCAAAACCATGTGTTGAAGATGAAGGCCAGAGACAAAATGGGGATTGCTATCCTATAGAATTAGTACACACTGTTTTACAGGACGGCGACATGGTCGA
110VIRUSput	3.98	0.0086	4	gi|39777300|gb|AY468411.1|	3-329	Human papillomavirus isolate FA116 major capsid protein (L1) gene, partial cds	pool6-oral-pathogen_S6_L001	oral	FAPM1	331	4-329(326)	HPV104(83.44%)	Betapapillomavirus 2	HPV104	Betapapillomavirus 2	TGCCGGATCCGAATAGGTTTGCTTTAGCAGATATGTCTGTTTATAATCCAGATAAAGAAAGGTTAGTGTGGGCATGTAAAGGCATAGAAATTAGTAGAGGACAGCCCTTAGGAGTTGGAACATGTGGGCATCCTTTATTTAACAAGGTTAAGGATACTGAAAATAGTAATAGTTATCAAACCAGCTCTACAGATGATAGGCAGAATACATCCTTTGATCCTAAACAGGTGCAAATGTTTATTATTGGGTGCACACCATGTTTAGGAGAGTACTGGGATAAGGCTAAACCCTGTGATGATGCAGGCGATCAACAAGGTAAATGCCCACCACT
100VIRUSput	4.19	0.069	32	gi|1020258|gb|U31790.1|HPU31790	1-358	Human papillomavirus type 50, complete genome	pool6-oral-pathogen_S6_L001	oral	FAPM1	374	4-373(370)	HPV50(95.14%)	Gammapapillomavirus 3	HPV50	Gammapapillomavirus 3	GCCGGATCCGAATAAGTTTGCTCTAATTGATACTACATTGTATAACTCAGATACAGAACGTTTGGTTTGGAAACTAGTTGGTATAGAAGTGGGGAGAGGTGGGCCTTTAGGTGTTGGATCTACTGGTCATCCTTTGTTTAATAAGGTTGGAGATACAGAAAATCCTAGCTTTTACTTAGGTCCACAAGAAAAAGATGAAAGGCAAAACTTGTCTGTAGATCCTAAACAGACACAATTATTGATTGTAGGCTGTAAACCAGCTGTTGGTGAATATTGGGATTTAGCAGAACCTTGTGACAAAAGCAGCTTAAACAATGGCAAGTGTCCTCCAATACAACTAGTAAACAGTTTTATTCAGGACGGCGACATGGTCG
102VIRUSput	1.4	0.0646	30	gi|1020202|gb|U31783.1|HPU31783	2-359	Human papillomavirus type 28, complete genome	pool6-oral-pathogen_S6_L001	oral	FAPM1	373	1-373(373)	HPV28(97.32%)	Alphapapillomavirus 2	HPV28	Alphapapillomavirus 2	TGCCGGATCCGAATAAGTTTGGCCTGCCAGATGCACGCATATATAACCCTGATGCAGAAAGACTGGTCTGGGCTTGCACTGGGGTTGAGGTAGGCCGCGGGCAGCCTTTGGGTGTCGGCCTCAGTGGACATCCTCTCTATAACAAGCTAGATGACACTGAAAACTCTAACATAGCACATGGGGACATTGGACAGGATTCCCGAGACAACATATCTCTTGATAATAAGCAGACGCAGCTATGTATTGTTGGTTGCACCCCTCCAATGGGGGAGCATTGGGGCAAGGGGACCCCATGTCGTCAGAATACACAACAGGGAGATTGCCCTCCGTTGGAGCTTATAACCGCCCCTATTCAAGACGGCGACATGGTCGA
112VIRUSput	3.25	0.0043	2	gi|1273499034|gb|MF588682.1|	6-374	Betapapillomavirus 2 isolate Beta02_m292c14, complete genome	pool6-oral-pathogen_S6_L001	oral	FAPM1	375	6-374(369)	HPV-mm292c14(96.75%)	Betapapillomavirus	HPV-mm292c14	Betapapillomavirus	GCCGGATCCGAATAGGTTTGCATTAGCAGATATGACCATTTATGATCCTGATAAATACAGATTAGTATGGGCCTGCAAAGGTATTGAAATTGGTCGAGGGCAGCCCTTAGGGGTAGGCACTACAGGTCATCCATTATTTAACAAATTACGTGATGCAGAAAATTCCAGCGAACGTCAGGGAGATACTGCTGCAGATGACAGAATGAATATATCTTTTGATCCTAAGCAGGTACAAATGTTCATAATAGGTTGCACACCGTGTTTAGGTGAATATTGGGATCAAGCGCCTGTATGTAAGGATGCAGGTAACCAAATGGGCTTATGTCCTCCCCTTGAACTAAAGAATAGTGTCATAGAGGACGGCGACATGGTCGA
103VIRUSput	0.23	0.0065	3	gi|2911551|emb|Y15174.1|	1-429	Human papillomavirus type 76 E6, E7, E1, E2, E4, L2, and L1 genes	pool6-oral-pathogen_S6_L001	oral	FAPM1	429	1-429(429)	HPV76(99.77%)	Betapapillomavirus 3	HPV76	Betapapillomavirus 3	GATGTTAGAGACACTGGGGATTCAACAAAAATACAGGTTCCTAAAGTATCAGGGAATCAGTTTAGAGCATTTAGATTACTACTACCAGATCCCAATAGATTCGCCTTGGTAGACATGAATGTCTATAATCCTGAGAAGGAAAGACTGGTTTGGGCCTGTAGAGGTTTGGAAATAGGTCGCGGACAACCCCTAGGAGTAGGGTCTACAGGTCATCCCCTATTTAATAAAGTGAAGGATACGGAAAATTCTAATAATTATATAGTAACATCTAAGGATGATAGGCAGGACACCTCATTTGATCCTAAACAGGTTCAAATGTTTATTATTGGCTGCGCACCGTGCATAGGTGAGCACTGGGATGCAGCCAAGCCCTGTGATGCTGACAGAGGGGTAGGCAAA…
113VIRUSput	1.38	0.0086	4	gi|22074069|gb|AY044275.1|	1-290	Human papillomavirus isolate P36-13 major capsid protein L1 (L1) gene, partial cds	pool6-oral-pathogen_S6_L001	oral	FAPM1	292	1-290(290)	HPV36(98.28%)	Betapapillomavirus 1	HPV36	Betapapillomavirus 1	TGCCGGATCCGAACAGGTTTGCATTAGCTGACATGTCAGTTTATAACCCAGATAAAGAACGGTTGGTGTGGAGCTGTAGGGGCCTTGAAATAGGTAGAGGACAACCGTTAGGTGTTGGCAGTACGGGACACCCACTATTTAATAAGTTGAAAGACACTGAAAACAGTAATTCATATATAAAATCTTCTAAAGATGATAGACAAGATACATCATTTGATCCCAAACAAATTCAAATGTTTATCGTGGGATGCACACCTTGTATAGGTGAACATTGGGACAAGGCTATACCTTG
107VIRUSput	1.63	0.0668	31	gi|396910|emb|X74466.1|	5-373	Human papillomavirus type 12 genomic DNA	pool6-oral-pathogen_S6_L001	oral	FAPM1	379/126	1-379(379)/1-124(124)	HPV12(98.15%)/HPV12(96.77%)	Betapapillomavirus 1/Betapapillomavirus 1	HPV12/HPV12	Betapapillomavirus 1/Betapapillomavirus 1	TGCCGGATCCGAATAGGTTTGCTTTAGCTGACATGTCTGTATATAATCCTGATAGGGAAAGGTTGGTCTGGGCCTGCAGAGGATTGGAAATAAGTAGGGGTCAGCCTTTAGGCGTTGGAAGTACTGGACATCCCTATTTTAACAAAATTAAAGACACGGAAAACTCAAATAACTATGCCACAGGCAGTAAGGATGATAGACAGAACACATCATTTGATCCTAAACAAATCCAAATGTTTATAGTGGGCTGTACACCTTGTGTGGGAGAACACTGGGAGAAAGCCTTACCCTGCGGGGATGCACCAGCTGAAAATGGTGTTTGCCCTCCCATAGAGTTAAAGAACACTTTCATTGAAGATGGAGACATGACAGATATAGG	TAACAGTTGGGCATCCTTATTTCAATGTTTATGATAACACTGGTAAAAAATTGGAGGTTCCTAAAGTGTCAGGAAATCAACACAGAGTATTTCGCCTCAAATTGCCAGATCCAAACAGATTTGCTT
122VIRUSput	9.02	0.0723	70	gi|6694898|gb|AF217670.1|AF217670	3-124	Human papillomavirus isolate FA25 major capsid protein L1 gene, partial cds	pool7-oral-pathogen_S7_L001	oral	FAPM2	148	3-148(146)	HPV-mHIVGc36(89.04%)	Betapapillomavirus	HPV-mHIVGc36	Betapapillomavirus	TACAAATGTTCATTATTGGTTGCACACCCTGCATAGGAGAACATTGGGATAGGGCAAAGGCTTGTGTAGCTGATGATCAGTCAGGACGTTGCCCCCCTATTGAATTAATTAATTCATATATACAGGATGGCGATATGGAAGATATAGG
123VIRUSput	1.55	0.0114	11	gi|22074104|gb|AY044284.1|	1-193	Human papillomavirus isolate P5-58 major capsid protein L1 (L1) gene, partial cds	pool7-oral-pathogen_S7_L001	oral	FAPM2	261	8-261(254)	HPV5(96.85%)	Betapapillomavirus 1	HPV5	Betapapillomavirus 1	AACAGTAGGGCATCCTTATTTCAATAAAGTAAAAGATACAGAAAACAGTAATGCATACATAACATTTTCTAAGGATGACAGACAGGATACATCTTTTGATCCTAAACAGATCCAAATGTTTATTGTAGGATGCACACCTTGCATAGGGGAGCATTGGGATAAAGCTGTTCCATGTGCAGAAAATGAACAGCAAACTGGCCTTTGTCCTCCTATTGAACTAAAAAACACATATATAGAAGATGGCGATATGACAGATATAGG
119VIRUSput	1.66	1.0036	971	gi|1360655616|gb|MG520499.1|	1-301	Human papillomavirus isolate MTS4, complete genome	pool7-oral-pathogen_S7_L001	oral	FAPM2	487	1-485(485)	HPV225(98.14%)	Gammapapillomavirus	HPV225	Gammapapillomavirus	TAACAGTTGGGCATCCTTATTTTCCTGTTAAAGATCCCACAACTGGAAAAGTAGTAATTCCTAAAGTATCTGGAAATCAATTCAGAGTATTTAGATTAAAACTTCCAGACCCAAACAGATTTGCATTAGTTGATCCCAGTATTTATAACCCAGACACTGAAAGATTAGTGTTTAAACTTAGAGGGATTGAAGTTGTGCGTGGTGGACCTTTGGGTGTAGGTACTACAGGACATCCATTATTAAATAAATTAAATGACACTGAAAATCCCACTAACTATTTTAAAGGATCTACTGATAGTAGACAAAATGTTTCTTTAGATCCTAAGCAAACTCAGCTCTTAATTGTAGGATGTGCTCCATGTATTGGAGCACATTGGGATGCAGCAAAACCTTGTGCAG…
118VIRUSput	1.04	3.0592	2960	gi|1026817952|gb|KU248828.1|	1-192	Papillomavirus JL74, complete genome	pool7-oral-pathogen_S7_L001	oral	FAPM2	475	12-471(460)	HPV128(99.13%)	Gammapapillomavirus 13	HPV128	Gammapapillomavirus 13	TAACAGTTGGGCATCCTTACTTTGCAATATTTGATCAGGATAACTCTGTTAAAGTTCCTAAAGTTAGTGCAAGCCAGTATAGAGTGATGCGAATGTCATTACCAGATCCTAACCAGTTTGCTTTAATTGATCAAGGTGTTTATAATCCAGAAAAAGAACGGTTAGTATGGCAGCTTAAGGGTATAGAATTAGGTAGAGGAGGTCCTTTAGGTATTGGAGCTGTTGGGCATCCGTTAATGAATAAATATGGAGATTCAGAAAACCCTTTGTCTGGTCCATTACCAGAACAAAATGAAAACAGGGTTAGCTTAGCTTTAGAACCCAAGCAAACTCAGATATTTATTGTAGGCTGTGCACCACCTGTTGGTCAACATTGGGACACTACAGAACCTTGTCAAC…
124VIRUSput	1.9	0.0186	18	gi|512390725|gb|KC752120.1|	1-158	Human papillomavirus isolate KC129 L1 gene, partial cds	pool7-oral-pathogen_S7_L001	oral	FAPM2	158	1-158(158)	HPV-mSK199(96.2%)	Gammapapillomavirus	HPV-mSK199	Gammapapillomavirus	AAGCAGGTACAAATGCTTATTGTGGGCTGTAACCCTGCTATTGGACAGTATTGGGACACAACTAAATTTTGTGATGACCATAGACCATCCCCAGGAGCATGTCCAGCAATTGAATTAATGCATACAGTGATACAGGATGGCGATATGACAGATATAGG
121VIRUSput	0	0.0176	17	gi|1360350671|gb|MG849424.1|	5-483	Human papillomavirus type 16 isolate NCI_188240, partial genome	pool7-oral-pathogen_S7_L001	oral	FAPM2	487		NA	NA	FcaPV5	Taupapillomavirus	ATGGGTATGCACCAAAAGAGAACTGCAATGTTTCAGGACCCACAGGAGCGACCCAGAAAGTTACCACAGTTATGCACAGAGCTGCAAACAACTATACATGATATAATATTAGAATGTGTGTACTGCAAGCAACAGTTACTGCGACGTGAGGTATATGACTTTGCTTTTCGGGATTTATGCATAGTATATAGAGATGGGAATCCATATGCTGTATGTGATAAATGTTTAAAGTTTTATTCTAAAATTAGTGAGTATAGACATTATTGTTATAGTTTGTATGGAACAACATTAGAACAGCAATACAACAAACCGTTGTGTGATTTGTTAATTAGGTGTATTAACTGTCAAAAGCCACTGTGTCCTGAAGAAAAGCAAAGACATCTGGACAAAAAGCAAAGA…
129VIRUSput	1.49	0.0041	4	gi|296495852|gb|GQ845444.1|	1-202	Human papillomavirus type 122, complete genome	pool7-oral-pathogen_S7_L001	oral	FAPM2	202	1-202(202)	HPV122(98.51%)	Betapapillomavirus 2	HPV122	Betapapillomavirus 2	AACAGTGGGGCATCCTTATTTCGATGTCCGATCTCAAGATGGGCAACGTATAGAGGTCCCTAAGGTGTCTGGCAATCAGTATAGATCATTTAGAATAACATTTCCGGATCCTAATAGATTTGCTTTAGCAGATATGTCTGTGTACAATCCTGAAAAGGAAAGATTAGTGTGGGCCTGTAGAGGCCTGGAGATAGGCAGGGGT
120VIRUSput	5.23	0.1705	165	gi|373158195|gb|JN231328.1|	1-153	Uncultured Papillomavirus contig01 putative L2 and putative L1 genes, complete cds	pool7-oral-pathogen_S7_L001	oral	FAPM2	274/153	1-274(274)/1-153(153)	HPV49(98.18%)/HPV49(94.77%)	Betapapillomavirus 3/Betapapillomavirus 3	HPV49/HPV49	Betapapillomavirus 3/Betapapillomavirus 3	AGCCTTTAGGTGTTGGTACAACAGGACATCCATTGTTTAACAAAGTCAAAGATACTGAAAATGCTAACAACTATATAGTAACTTCTAAAGATGATAGACAGGATACTTCATTTGACCCTAAACAGGTACAAATGTTTATCATAGGTTGTACTCCTTGTATGGGTGAGTACTGGGACGCTGCTAAACCTTGTGATGCAGATGCTGGTCAGGGTAAATGCCCTCCATTAGAATTAATCAATTCAGTTATACAAGATGGCGATATGAAAGATATCGG	AACAGTGGGGCATCCTTATTTTGATGTCAGAGACACAGCAGACAATTCTAAAATTTTAGTACCAAAGGTTTCAGGTAATCAATATCGAGCCTTTCGATTACTGTTACCAGATCCCAACAGATTTGCACTAGTAGATATGAATATATATAACCC
127VIRUSput	1.59	0.0021	2	gi|238623458|emb|FM955841.1|	8-258	Human papillomavirus type 105, complete genome	pool7-oral-pathogen_S7_L001	oral	FAPM2	261	8-261(254)	HPV105(98.03%)	Betapapillomavirus 1	HPV105	Betapapillomavirus 1	AACAGTTGGGCATCCTTACTTTAATAAACTGAAGGATACTGAAAACAGTAATCAATATTCCACCACTTCCAAAGATGACAGACAAAATACCTCTTTTGACCCAAAACAAATACAGATGTTCATAGTTGGATGTACACCTTGTATTGGGGAACATTGGGAAAAGGCTTTGCCATGTGCAGGACAGGCGCAGGACAATGGAGCCTGTCCTCCTATAGAATTAAAGAACACTGTTATCCAGGATGGCGATATGACAGATATAGG
116VIRUSput	1.15	40.5195	39205	gi|343411609|gb|HM999999.1|	1-261	Human papillomavirus type 147 isolate GH659, complete genome	pool7-oral-pathogen_S7_L001	oral	FAPM2	492	10-492(483)	HPV147(98.76%)	Gammapapillomavirus 8	HPV147	Gammapapillomavirus 8	ACAGTTCTAAACAGTTGGGCATCCTTATTTTGAAATACCAAATCCTGCTGAGGCTGGGAAAATAGCAGTTCCAAAGGTTTCTGGCTCTCAATACAGAGTATTTAGATGTAAATTACCAGATCCAAATAAATTTGCGTTAATAGATAGAACTGTTTATAATTCTGAAAGAGAAAGGTTAGTTTGGAAACTCAGAGGCTTACAATTAGGTCGTGGAGGTCCTTTAGGTGTTGGAACTAGTGGACATCCGTTATTTAATAAGGTTCTCGACACAGAAAATCCATCCACATATCCAGTTAAACAAACTGATGAACAGAGAATGAATGTGAGTATGGATCCAAAGCAGGTTCAAATGTTAATTGTAGGATGTGAACCTGCTTGGGGCGAACATTGGGATGTAGC…
125VIRUSput	1.28	0.0041	4	gi|333206|gb|M73058.1|PPHL2F	1-235	Human papillomavirus L2 protein (L2) gene sequence	pool7-oral-pathogen_S7_L001	oral	FAPM2	235	1-235(235)	HPV5(97.02%)	Betapapillomavirus 1	HPV5	Betapapillomavirus 1	AACAGTTGGGCATCCTTATTTCAATGTATACAATATTAATGGTGACAAACTTGAGGTTCCTAAGGTTTCAGGAAATCAACACAGAGTATTTCGCCTAAAATTACCAGATCCCAACAGATTTGCATTAGCTGATATGTCTGTTTACAACCCTGACAAAGAACGGTTGGTTTGGGCCTGTAGAGGCTTAGAAATAGGTAGGGGCCAGCCATTAGGTGTAGGGAGTACTGGTCACCCT
130VIRUSput	0	0.0021	2	gi|1031620603|gb|KR816180.1|	1-434	Human papillomavirus type 193 isolate ACS260, complete genome	pool7-oral-pathogen_S7_L001	oral	FAPM2	434	1-434(434)	HPV-mSK006(99.77%)	Gammapapillomavirus	HPV-mSK006	Gammapapillomavirus	TTTTCCTGTTAAAAGTCCAGAGGGTACAGTGCAAGTTCCAAAGGTTTCAGGAAATCAGTTTAGGGTATTCAGATTAGAATTACCAGATCCTAACAGGTTTGCTCTCATTGATCCCTCTATTTTCAATCCAGACAAACAACGTTTGGTGTGGAAGATTAGGGGTTTAGAAGTAATACGAGGAGGTCCTCTAGGTATAGGATCTACAGGGCATCCTTTATTAAATAAAATTAATGATACAGAAAATCCAAATCAATATTTTACATCCAGCACAGATAATAGGCAAAATGTGTCTTTAGACCCAAAACAAACACAACTTTTAATTGTTGGTTGTGAACCTTGTACTGGGGCACATTGGGATATAGCAAAAGCATGTGCAGAGCCACAAGCAAAACCAGGTGA…
126VIRUSput	0.92	0.0062	6	gi|2911551|emb|Y15174.1|	1-218	Human papillomavirus type 76 E6, E7, E1, E2, E4, L2, and L1 genes	pool7-oral-pathogen_S7_L001	oral	FAPM2	229	1-229(229)	HPV76(97.38%)	Betapapillomavirus 3	HPV76	Betapapillomavirus 3	TGAAGGATACGGAAAATTCTAATAATTATATAGTAACATCTAAGGATGATAGGCAGGACACCTCATTTGATCCTAAACAGGTTCAAATGTTTATTATTGGCTGCGCACCGTGCATAGGTGAGCACTGGGATGCAGCCAAGCCCTGTGATGCTGACAGAGGGGTAGGCAAATGTCCACCTTTGGAACTGGTAAATACTGTAATAGAAGATGGCGATATGAAAGATATCGG
131VIRUSput	0	0.0041	4	gi|440573452|gb|KC175583.1|	1-110	Human papillomavirus isolate FA45 L1 gene, partial cds	pool7-oral-pathogen_S7_L001	oral	FAPM2	131	1-127(127)	HPV-mSK199(98.43%)	Gammapapillomavirus	HPV-mSK199	Gammapapillomavirus	TAACAGTTGGGCATCCTTATTTTGATATATATGATCCCACAAATGATAAAAAAATTGTGGTCCCAAAGGTTTCAGCAAATCAGTACAGAGTACTGCGCATGAAATTGCCAGATCCTAATAAGTTTGCAATT
117VIRUSput	6	2.9166	2822	gi|1273498994|gb|MF588677.1|	1-150	Betapapillomavirus 1 isolate Beta01_HIVGc36, complete genome	pool7-oral-pathogen_S7_L001	oral	FAPM2	261/236	1-261(261)/1-236(236)	HPV-mHIVGc36(93.49%)/HPV-mHIVGc36(91.1%)	Betapapillomavirus/Betapapillomavirus	HPV-mHIVGc36/HPV-mHIVGc36	Betapapillomavirus/Betapapillomavirus	TAACAGTTGGGCATCCTTATTTTAATATCTGGGATAATCAAGGACGTAAGTTGGAGGTACCTAAAGTTTCAGGCAATCAGCATAGAGTGTTTAGGTTAAAGTTGCCAGATCCTAATAGATTTGCCTTAGCTGACATGTCTGTTTACAATCCAGATAAGGAAAGATTGGTTTGGGGTGTTAAAGGTATTGAAATAGGTAGGGGTCAACCATTGGGTGTAGGAAGCAGTGGTCATCCTTTGTTTAACAAGGTTAATGACACTG	AACAAGGTTAATGACACTGAAAATGGAAACACGTACAAAAATACAACTAAGGATGACAGACAGAATATATCTTTTGATCCTAAACAATTACAAATGTTCATTATTGGTTGCACACCCTGCATAGGAGAACATTGGGATAGGGCAAAGGCTTGTGTAGCTGATGATCAGTCAGGACGTTGCCCCCCTATTGAATTAATTAATTCATATATACAGGATGGCGATATGACAGATATCGG
128VIRUSput	1.25	0.0103	10	gi|916345895|gb|KP692119.1|	1-239	Human papillomavirus isolate SE435, complete genome	pool7-oral-pathogen_S7_L001	oral	FAPM2	247/133	1-247(247)/1-133(133)	HPV-mSE383(97.57%)/HPV-mSE383(97.74%)	Gammapapillomavirus/Gammapapillomavirus	HPV-mSE383/HPV-mSE383	Gammapapillomavirus/Gammapapillomavirus	TTAACAAGTATGGTGATACAGAAAATCCAAATATGTATCCTGCCAAACAAGAAGATACAGATGATAATAGAATGGACGTGTCGATGTATCCCAAACAGACACAGCTTTTCATAGTTGGTTGCAAACCTCCAATAGGTGAACATTGGGATGTTGGTAAAATTTGTGAAAATGCACAGCCAGAAAAAGGGTCTTGTCCACCGATTCAGTTAGTGCATTCTACTATTCAGGATGGCGATATGAAAGATAT	AACAGTGGGGCATCCTTATTTTGATGTTTATAATAATGGTGATGAATCATTAACTGTACCAAAGGTTTCTGCAAATCAGTACAGAGTCATGAAACTTAATTTACCTGATCCTAATAAGTTTGCCCTAGTTAAT
136VIRUSput	0.91	0.0037	4	gi|270048238|gb|FJ969903.1|	20-349	Human papillomavirus isolate GC09 major capsid protein L1 gene, partial cds	pool8-oral-pathogen_S8_L001	oral	CUT	369	5-368(364)	HPV-mSK206(98.35%)	Gammapapillomavirus	HPV-mSK206	Gammapapillomavirus	GCCGGATCCGAATAAGTTTGCCTTAGTAGATAGTGATATTTATGATCCAAATAAAGAGCGTTTGGTCTGGAAAGTAGTAGGTGTTGAGTTGGGGCGCGGTGGACCCTTAGGAATAGGAACTACAGGTAACCCTTTATTTAATAAATTAGGTGATACAGAAAATCCAACACAGTATATAGCTAATGGAGCTACTGACGAACGCTTAAATGTCTCTTATGATCCTAAGCAAGTTCAGATGTTTATAGTAGGCTGTGTACCTCCTACTGGAGCTTATTGGGATGTGGCAGAACCCTGCACCCCGCTTAAACCTGGGGACTGTCCTCCAATACAACTAGTTAACCAGACAATTCAGGACGGCGACATGGTCGA
138VIRUSput	1.37	0.0019	2	gi|388771295|gb|JQ963500.1|	6-371	Human papillomavirus type 120 isolate SIBX3-23 major capture protein L1 (L1) gene, complete cds	pool8-oral-pathogen_S8_L001	oral	CUT	372	6-371(366)	HPV120(98.09%)	Betapapillomavirus 2	HPV120	Betapapillomavirus 2	GCCGGATCCGAATAAGTTTGCACTAGGAGACATGACAGTATATGATCCTGATAAGTACAGATTAGTATGGGCTTGCAAAGGTCTGGAAATTGGTCGAGGTCAACCTTTAGGAATAGGCAGTACAGGCCACCCACTATTTAACAGGCTACGTGATTCTGAAAATCCTAGTGAACGGCAGGAAGGCACACCAGATGACAGACAAAATGTTTCATTTGATCCCAAACAAGTACAAATGTTTATAATAGGATGTACACCATGTGTAGGGGAATACTGGGATACAGCCCCTGTATGTAAGGATGCAGGTAGTCAATTGGGCTTATGTCCTCCTCTGGAATTAAAAAACAGTGTTATAGAGGACGGCGACATGGTCGA
134VIRUSput	0.29	0.0019	2	gi|22074083|gb|AY044279.1|	1-345	Human papillomavirus isolate AD36-5 major capsid protein L1 (L1) gene, partial cds	pool8-oral-pathogen_S8_L001	oral	CUT	348	1-345(345)	HPV36(99.42%)	Betapapillomavirus 1	HPV36	Betapapillomavirus 1	TAGCTGACATGTCAGTTTATAACCCAGATAAAGAACGGTTGGTGTGGAGCTGTAGGGGCCTTGAAATAGGTAGAGGACAACCGTTAGGTGTTGGCAGTACGGGACACCCACTATTTAATAAGTTGAAAGACACTGAAAACAGTAATTCATATATAAAATCTTCTAAAGATGATAGACAAGATACATCATTTGATCCCAAACAAATTCAAATGTTTATCGTGGGATGCACACCTTGTATAGGTGAACATTGGGACAAGGCTATACCTTGTGAAAAGGAGCGCCAGGACAACAGACTATGCCCACCAATTGAATTGAAAACTACTTATATAGAAGACGGCGACATGGTCG
137VIRUSput	1.81	0.0019	2	gi|512390537|gb|KC752026.1|	1-332	Human papillomavirus isolate KC24 L1 gene, partial cds	pool8-oral-pathogen_S8_L001	oral	CUT	336	1-332(332)	HPV12(98.19%)	Betapapillomavirus 1	HPV12	Betapapillomavirus 1	TGTATATAATCCTGATAGGGAAAGGTTGGTGTGGGCCTGCAGAGGATTGGAAATAAGTAGGGGTCAGCCTTTAGGCGTTGGAAGTACTGGACATCCCTATTTTAACAAAATTAAAGACACGGAGAACTCAAATAACTATGCCACAGGCAGTAAGGATGATAGACAAAACACATCATTTGATCCTAAACAAATCCAAATGTTTATAGTGGGCTGTACACCTTGTGTGGGAGAACACTGGGAGAAAGCCTTACCCTGCGGGGATGCACCAGCTGAAAATGGTGTTTGCCCTCCCATAGAGTTAAAGAACACTTTAATTGAAGACGGCGACATGGTCGA
132VIRUSput	1.12	0.074	80	gi|1020202|gb|U31783.1|HPU31783	3-360	Human papillomavirus type 28, complete genome	pool8-oral-pathogen_S8_L001	oral	CUT	372	3-372(370)	HPV28(98.11%)	Alphapapillomavirus 2	HPV28	Alphapapillomavirus 2	TGCCGGATCCGAATAAGTTTGGCCTGCCAGATGCACGCATATATAACCCTGATGCAGAAAGACTGGTCTGGGCTTGCACTGGGGTTGAGGTAGGCCGCGGGCAGCCTTTGGGTGTCGGCCTCAGTGGACATCCTCTCTATAACAAGCTAGATGACACTGAAAACTCTAACATAGCACATGGGGACATTGGACAGGATTCCCGAGACAACATATCTCTTGATAATAAGCAGACGCAGCTATGTATTGTTGGTTGCACCCCTCCAATGGGGGAGCATTGGGGCAAGGGGACCCCATGTCGTCAGAATACACAACAGGGAGATTGCCCTCCGTTGGAGCTTATAACTGCCCCTATTCAGGACGGCGACATGGTCG
133VIRUSput	1.1	0.0648	70	gi|126507128|gb|EF117890.1|	4-366	Human papillomavirus type 2 isolate CN-SC1, complete genome	pool8-oral-pathogen_S8_L001	oral	CUT	366	1-366(366)	HPV2(98.63%)	Alphapapillomavirus 4	HPV2	Alphapapillomavirus 4	GCCGGATCCGAATAAGTTTGGCCTGCCCGATGCTGATTTGTATGATCCAGATACCCAGAGACTTCTGTGGGCGTGCGTGGGAGTAGAGGTGGGCCGTGGGCAGCCTTTGGGTGTGGGTGTGTCTGGTCACCCATATTACAATAGACTGGATGACACTGAAAATGCACACACACCTGATACAGCTGATGATGGCAGGGAAAACATTTCTATGGATTATAAACAGACACAGCTGTTCATTCTGGGCTGCAAACCCCCTATTGGTGAGCACTGGTCTAAGGGTACCACCTGTAATGGGTCTTCTGCTGCTGGTGACTGCCCGCCCCTCCAATTTACTAACACAACTATTGAGGACGGCGACATGGTCGA
139VIRUSput	1.11	0.0019	2	gi|512390535|gb|KC752025.1|	3-364	Human papillomavirus isolate KC20 L1 gene, partial cds	pool8-oral-pathogen_S8_L001	oral	CUT	366	3-364(362)	HPV175(98.34%)	Gammapapillomavirus 23	HPV175	Gammapapillomavirus 23	TGCCGGATCCGAATAAATTTGCAATTGCTGATAAATCTATATTTAATCCTGAAAAGGAACGTTTGGTGTGGAGGTTGGAAGGTATAGAAATAGGACGTGGGGGACCTTTAGGCATTGGATTAACAGGTAATCCTTTGTTCAATAAATATGCTGACGTGGAGAACATTAAGCAAAATCCTGCACCGCAACAGGATGAGGATTACAGAGTAGATGTTGCTATGGATCCAAAACAAATTCAGCTTTTTATTGTTGGATGTTCCCCACCCACTGGTGAGCATTGGGACGTTGCAGATAGATGCCCTAATGATAAACCAGATGCAGGGTCTTGTCCCCCAATTCAGTTAGTGACATCTGTAATTGAGGACG
135VIRUSput	1.43	0.0019	2	gi|89574371|gb|DQ418472.1|	1-349	Human papillomavirus isolate FA156 major capsid protein L1 (L1) gene, partial cds	pool8-oral-pathogen_S8_L001	oral	CUT	351	11-349(339)	HPV135(78.76%)	Gammapapillomavirus 15	HPV179	Gammapapillomavirus 15	TGCCGGATCCGAATAAGTTTGCTTTAATAAATCAAGATGTTTATAATCCTGATGAAGAACGCTTAGTGTGGAGATTACGAGCAATAGAATGTGGAAGGGGTGGTCCCTTAGGTGTTTCTGTTAGTGGTCATCCATATTTCAATAAACTACTAGATGTTGAAAACCCTGTAGAGTATCCTGCACAGCAGGAAAATGATAACAGAGTTGACATGGCTACAGAACCTAAACAAAATCAGTTAGTAATAGTGGGCTGTGTACCTCCAATAGGGGAACATTGGGATAAGGCTAAACCTTGTGATGATCCCAGAAAAGGTTCATGCCCACCAATTCAATTGGTAAACACTACCCTTC

## Sheet: Supp Table S7
Supplementary Table S7 : Performances using non-indexed NCBI database
Step	Total sequencing raw reads	TrimGalore	Merging	Dereplication	Chimeric identification	Clustering	MegaBlast	De-novo assembly	BlastN	RaxML	End
Time	+0'00''	+0'26''	+1'13''	+0'06''	+0'02''	+0'16''	+3'44''	+0'32''	+0'29''	+4'30''	+0'01''
Cumulative time	+0'00''	+0'26''	+1'39''	+1'45''	+1'47''	+2'03''	+5'47''	+6'19''	+6'48''	+11'18''	+11'19''
